# Supplementary material for: Systematic analysis of non-structural protein features for the prediction of PTM function potential by artificial neural networks
Source: PLoS One. 2017 Feb 22;12(2):e0172572. doi: 10.1371/journal.pone.0172572 (PMC5321281; doi:10.1371/journal.pone.0172572)
Supplement: S1 Table — The aggregate statistics for each of 247 possible input factor layers used in the construction of 100 ANN models based on 100 different holdback-randomized datasets. Each dataset is comprised on 83,438 MAPs, 3,998 of which are classified as functional (Known = 1). (Sheet 1) Column legend. (Sheet 2) Table. (XLSX) [file pone.0172572.s002.xlsx]

## Sheet: Key
Column	Description
Rank	Rank order based on mean(ROC AUC)
Factors	Input factors included in the ANN model
KNc	Known neighbor count (number of neighboring alignment positions (+/- 2 positions) that harbor a PTM with experimentally verified function)
MSSrc	Mass spec source count (Number of published sources reporting modification within the alignment position)
OIDc	Organism ID count (Number of organisms represented within the alignment position)
PTMc	Number of members in the alignment position that harbor a PTM
PRC	PTM residue conservation (% identity for modifiable residues in the AP)
DIS	Intrinsic disorder tendency
NPTMc	Number of PTMs observed within +/- 2 residues surrounding the alignemnt position.
Nc	Neighbor count (within +/- 2 residues)
Factor Count	Number of input factors

## Sheet: Aggregate Stats 247 ANN models
Rank	Factors	KNc	MSSrc	OIDc	PTMc	PRC	DIS	NPTMc	Nc	Factor Count		Mean(ROC AUC)	Median(ROC AUC)	Min(ROC AUC)	Max(ROC AUC)	Std Dev(ROC AUC)	Std Err(ROC AUC)	CV(ROC AUC)	Mean(Mean P(Known=1))	Median(Mean P(Known=1))	Min(Mean P(Known=1))	Max(Mean P(Known=1))	Std Dev(Mean P(Known=1))	Std Err(Mean P(Known=1))	CV(Mean P(Known=1))	Mean(Mean P(Known=0))	Median(Mean P(Known=0))	Min(Mean P(Known=0))	Max(Mean P(Known=0))	Std Dev(Mean P(Known=0))	Std Err(Mean P(Known=0))	CV(Mean P(Known=0))
1	PTMc-NPTMc-KNc-PRC-DIS-MSSrc-OIDc	1	1	1	1	1	1	1	0	7		0.80852	0.808308	0.803674	0.811972	0.00186994	0.000186994	0.231279	0.287693	0.288354	0.270446	0.302494	0.00642053	0.000642053	2.23173	0.0861291	0.086105	0.0837745	0.0889121	0.00124164	0.000124164	1.44161
2	PTMc-NPTMc-Nc-KNc-PRC-DIS-MSSrc-OIDc	1	1	1	1	1	1	1	1	8		0.808421	0.808684	0.803764	0.812275	0.00174152	0.000174152	0.215422	0.288497	0.287682	0.276033	0.303232	0.00598006	0.000598006	2.07283	0.0859789	0.0859916	0.0831044	0.0894901	0.00127829	0.000127829	1.48675
3	PTMc-NPTMc-KNc-PRC-MSSrc-OIDc	1	1	1	1	1	0	1	0	6		0.806876	0.807043	0.802784	0.809893	0.00124976	0.000124976	0.154889	0.285882	0.285545	0.275815	0.302256	0.0057034	0.00057034	1.99502	0.0863156	0.0863449	0.0838121	0.0892887	0.00128307	0.000128307	1.48648
4	PTMc-NPTMc-Nc-KNc-PRC-MSSrc-OIDc	1	1	1	1	1	0	1	1	7		0.806643	0.806805	0.803057	0.810383	0.00135896	0.000135896	0.168471	0.285993	0.285927	0.272159	0.29968	0.00579615	0.000579615	2.02667	0.0863184	0.0862589	0.0841292	0.089405	0.00127022	0.000127022	1.47155
5	PTMc-Nc-KNc-PRC-DIS-MSSrc-OIDc	1	1	1	1	1	1	0	1	7		0.805747	0.805761	0.801652	0.809343	0.00133735	0.000133735	0.165976	0.279991	0.279767	0.268906	0.29606	0.00551291	0.000551291	1.96896	0.0871082	0.0869288	0.0849098	0.0900515	0.00120309	0.000120309	1.38114
6	NPTMc-KNc-PRC-DIS-MSSrc-OIDc	1	1	1	0	1	1	1	0	6		0.805212	0.805283	0.800274	0.808807	0.00155142	0.000155142	0.192672	0.283528	0.283118	0.267939	0.298238	0.00576618	0.000576618	2.03372	0.0866902	0.0866151	0.0841804	0.089337	0.00120095	0.000120095	1.38533
7	NPTMc-Nc-KNc-PRC-DIS-MSSrc-OIDc	1	1	1	0	1	1	1	1	7		0.804899	0.804929	0.79945	0.808965	0.00160444	0.000160444	0.199334	0.283386	0.28338	0.270237	0.301313	0.0058911	0.00058911	2.07883	0.0867362	0.0865809	0.0840962	0.0896374	0.00121662	0.000121662	1.40266
8	NPTMc-KNc-PRC-MSSrc-OIDc	1	1	1	0	1	0	1	0	5		0.804047	0.804258	0.800956	0.806493	0.00127243	0.000127243	0.158254	0.281728	0.281494	0.268414	0.296617	0.00542525	0.000542525	1.9257	0.0869124	0.0868791	0.0844115	0.0894214	0.00119613	0.000119613	1.37625
9	NPTMc-Nc-KNc-PRC-MSSrc-OIDc	1	1	1	0	1	0	1	1	6		0.803822	0.803705	0.799735	0.806591	0.00146779	0.000146779	0.182601	0.281437	0.280962	0.268059	0.302967	0.00599258	0.000599258	2.12928	0.0869248	0.0869078	0.0840072	0.0904811	0.00122521	0.000122521	1.40951
10	PTMc-Nc-KNc-PRC-MSSrc-OIDc	1	1	1	1	1	0	0	1	6		0.803451	0.80361	0.797758	0.805325	0.00132054	0.000132054	0.164359	0.276706	0.275858	0.265105	0.291799	0.00551172	0.000551172	1.9919	0.0874576	0.0873285	0.0850548	0.0905481	0.00120422	0.000120422	1.37692
11	PTMc-NPTMc-Nc-KNc-DIS-MSSrc-OIDc	1	1	1	1	0	1	1	1	7		0.802827	0.802873	0.796913	0.807753	0.00188937	0.000188937	0.23534	0.282463	0.282342	0.270503	0.298062	0.00525159	0.000525159	1.85922	0.0868129	0.0865853	0.0839102	0.0898421	0.0012567	0.00012567	1.44759
12	PTMc-NPTMc-KNc-DIS-MSSrc-OIDc	1	1	1	1	0	1	1	0	6		0.802613	0.802794	0.797647	0.807766	0.00212522	0.000212522	0.264788	0.281816	0.281974	0.267886	0.298035	0.00641782	0.000641782	2.27731	0.0868823	0.0869931	0.0846274	0.0893638	0.00115418	0.000115418	1.32844
13	PTMc-NPTMc-Nc-KNc-PRC-DIS-MSSrc	1	1	0	1	1	1	1	1	7		0.801525	0.801576	0.794726	0.805019	0.00180657	0.000180657	0.225391	0.276905	0.276541	0.261583	0.294792	0.0060531	0.00060531	2.18598	0.0873731	0.0873076	0.0849354	0.091289	0.00122775	0.000122775	1.40518
14	Nc-KNc-PRC-DIS-MSSrc-OIDc	1	1	1	0	1	1	0	1	6		0.801519	0.801659	0.798323	0.804061	0.00131149	0.000131149	0.163626	0.272483	0.272499	0.259746	0.283957	0.00467188	0.000467188	1.71456	0.0881345	0.088148	0.0860097	0.0910459	0.00111116	0.000111116	1.26076
15	PTMc-NPTMc-KNc-PRC-DIS-MSSrc	1	1	0	1	1	1	1	0	6		0.801509	0.801628	0.796235	0.805597	0.00181438	0.000181438	0.226371	0.276631	0.276749	0.260961	0.294854	0.00610213	0.000610213	2.20587	0.0874607	0.0873683	0.0850688	0.0900334	0.00112679	0.000112679	1.28834
16	Nc-KNc-PRC-MSSrc-OIDc	1	1	1	0	1	0	0	1	5		0.800166	0.800281	0.796969	0.80234	0.00112546	0.000113113	0.140654	0.270959	0.271131	0.258848	0.283528	0.00525137	0.000527783	1.93807	0.0882706	0.0881283	0.086172	0.0915459	0.00113087	0.000113657	1.28114
17	NPTMc-KNc-PRC-DIS-MSSrc	1	1	0	0	1	1	1	0	5		0.800049	0.800094	0.794831	0.803159	0.00137892	0.000137892	0.172354	0.271489	0.271263	0.259917	0.284675	0.00550694	0.000550694	2.02842	0.0882767	0.0882399	0.085781	0.0906015	0.00112112	0.000112112	1.27001
18	NPTMc-Nc-KNc-PRC-DIS-MSSrc	1	1	0	0	1	1	1	1	6		0.799874	0.799936	0.795114	0.803161	0.00143257	0.000143257	0.1791	0.27132	0.271492	0.259404	0.286586	0.00548869	0.000548869	2.02296	0.088221	0.0881226	0.0858449	0.0906703	0.00105887	0.000105887	1.20025
19	PTMc-NPTMc-KNc-PRC-MSSrc	1	1	0	1	1	0	1	0	5		0.799656	0.799774	0.795967	0.802432	0.00136895	0.000136895	0.171192	0.274261	0.273591	0.262523	0.285248	0.00552287	0.000552287	2.01373	0.0877012	0.0875627	0.0853399	0.0902619	0.00110812	0.000110812	1.26352
20	PTMc-NPTMc-Nc-KNc-PRC-MSSrc	1	1	0	1	1	0	1	1	6		0.799514	0.799487	0.794544	0.802915	0.00143286	0.000143286	0.179217	0.274553	0.274801	0.259946	0.294657	0.00619207	0.000619207	2.25533	0.087698	0.0876472	0.0852085	0.0899681	0.00112562	0.000112562	1.28351
21	NPTMc-KNc-DIS-MSSrc-OIDc	1	1	1	0	0	1	1	0	5		0.799431	0.799491	0.792947	0.802555	0.0017632	0.00017632	0.220556	0.276998	0.277166	0.262929	0.291652	0.00560813	0.000560813	2.02461	0.0874714	0.0874267	0.0847724	0.0902344	0.00114952	0.000114952	1.31417
22	PTMc-Nc-KNc-DIS-MSSrc-OIDc	1	1	1	1	0	1	0	1	6		0.799409	0.799625	0.793831	0.802429	0.00185035	0.000185035	0.231465	0.272124	0.272149	0.26136	0.285334	0.00530372	0.000530372	1.94901	0.0881146	0.0881297	0.0856132	0.090633	0.00109613	0.000109613	1.24398
23	NPTMc-Nc-KNc-DIS-MSSrc-OIDc	1	1	1	0	0	1	1	1	6		0.799187	0.799369	0.794003	0.802304	0.00177848	0.000177848	0.222536	0.276953	0.276817	0.26446	0.292862	0.00572192	0.000572192	2.06603	0.0875051	0.087477	0.08508	0.0908903	0.00118251	0.000118251	1.35137
24	PTMc-NPTMc-Nc-KNc-MSSrc-OIDc	1	1	1	1	0	0	1	1	6		0.798848	0.798964	0.794498	0.802152	0.00146755	0.000146755	0.183708	0.280044	0.279393	0.266562	0.294311	0.0057455	0.00057455	2.05164	0.087007	0.0870228	0.0840545	0.0898067	0.0012246	0.00012246	1.40748
25	PTMc-NPTMc-KNc-MSSrc-OIDc	1	1	1	1	0	0	1	0	5		0.798712	0.798849	0.791367	0.801958	0.00197561	0.000197561	0.247349	0.279638	0.279732	0.26208	0.29276	0.0064887	0.00064887	2.32039	0.0869863	0.0869728	0.0849574	0.0898507	0.00119152	0.000119152	1.36978
26	NPTMc-KNc-PRC-MSSrc	1	1	0	0	1	0	1	0	4		0.798512	0.798778	0.794475	0.801032	0.00124333	0.000124333	0.155706	0.269756	0.269878	0.257877	0.284099	0.00514913	0.000514913	1.90881	0.0884922	0.088503	0.0857306	0.091315	0.00111769	0.000111769	1.26304
27	NPTMc-Nc-KNc-PRC-MSSrc	1	1	0	0	1	0	1	1	5		0.798504	0.798782	0.795054	0.801055	0.00125532	0.000125532	0.157209	0.269896	0.269851	0.258707	0.281799	0.00499826	0.000499826	1.85192	0.0884766	0.0884056	0.0860791	0.0908813	0.0010965	0.00010965	1.23931
28	PTMc-Nc-KNc-PRC-DIS-MSSrc	1	1	0	1	1	1	0	1	6		0.797933	0.797716	0.794341	0.802458	0.00162983	0.000162983	0.204257	0.267619	0.26746	0.251389	0.279494	0.00528612	0.000528612	1.97524	0.0886052	0.0885436	0.0863563	0.0911966	0.00111582	0.000111582	1.25931
29	Nc-KNc-PRC-DIS-MSSrc	1	1	0	0	1	1	0	1	5		0.796503	0.7964	0.793258	0.798765	0.00102434	0.000102434	0.128604	0.261753	0.261357	0.252043	0.275174	0.0047577	0.00047577	1.81763	0.0895172	0.0893741	0.0870575	0.0923719	0.00106147	0.000106147	1.18577
30	NPTMc-KNc-MSSrc-OIDc	1	1	1	0	0	0	1	0	4		0.796356	0.796455	0.790732	0.798889	0.00134631	0.000134631	0.169058	0.276545	0.276803	0.263955	0.288006	0.00551403	0.000551403	1.9939	0.0875219	0.0874635	0.0847633	0.0905996	0.00118168	0.000118168	1.35015
31	NPTMc-Nc-KNc-MSSrc-OIDc	1	1	1	0	0	0	1	1	5		0.796008	0.796177	0.792098	0.798808	0.00141195	0.000141195	0.177379	0.276643	0.276738	0.265598	0.291517	0.00575794	0.000575794	2.08136	0.087583	0.0875505	0.0852785	0.0900944	0.00118461	0.000118461	1.35256
32	PTMc-Nc-KNc-PRC-MSSrc	1	1	0	1	1	0	0	1	5		0.795952	0.795845	0.79288	0.79824	0.000906159	9.06159e-05	0.113846	0.265196	0.265185	0.254223	0.280395	0.00482346	0.000482346	1.81883	0.0888667	0.0887239	0.086155	0.0914774	0.00110335	0.000110335	1.24157
33	PTMc-NPTMc-KNc-DIS-MSSrc	1	1	0	1	0	1	1	0	5		0.795741	0.796018	0.786732	0.799807	0.00250212	0.000250212	0.314439	0.27048	0.270098	0.254901	0.287606	0.00641183	0.000641183	2.37054	0.0882477	0.0882266	0.0855223	0.0910903	0.00114078	0.000114078	1.2927
34	PTMc-NPTMc-Nc-KNc-DIS-MSSrc	1	1	0	1	0	1	1	1	6		0.795383	0.795697	0.787979	0.79997	0.00195142	0.000195142	0.245343	0.27042	0.269594	0.256923	0.288157	0.0062139	0.00062139	2.29787	0.0882161	0.0882052	0.0861109	0.0911023	0.00108459	0.000108459	1.22946
35	PTMc-Nc-KNc-MSSrc-OIDc	1	1	1	1	0	0	0	1	5		0.795264	0.795429	0.791994	0.797618	0.00115997	0.000115997	0.14586	0.270002	0.269364	0.259406	0.282122	0.0051883	0.00051883	1.92158	0.0882692	0.0881984	0.0858663	0.0908733	0.00110361	0.000110361	1.25028
36	Nc-KNc-PRC-MSSrc	1	1	0	0	1	0	0	1	4		0.795077	0.795244	0.792557	0.796848	0.0008919	8.919e-05	0.112178	0.260158	0.260138	0.249374	0.273846	0.00464226	0.000464226	1.7844	0.0897318	0.08969	0.0871639	0.0924431	0.00106392	0.000106392	1.18566
37	Nc-KNc-DIS-MSSrc-OIDc	1	1	1	0	0	1	0	1	5		0.794968	0.795126	0.790155	0.798315	0.00162437	0.000163255	0.204331	0.265882	0.266171	0.252747	0.282075	0.00524931	0.000527576	1.9743	0.089023	0.0889876	0.0867625	0.0926357	0.00108462	0.000109009	1.21836
38	NPTMc-Nc-KNc-DIS-MSSrc	1	1	0	0	0	1	1	1	5		0.793531	0.793556	0.79008	0.796317	0.00137664	0.000137664	0.173483	0.264237	0.264061	0.254095	0.276163	0.00490066	0.000490066	1.85465	0.0891313	0.089177	0.0870832	0.0918764	0.00108767	0.000108767	1.2203
39	NPTMc-KNc-DIS-MSSrc	1	1	0	0	0	1	1	0	4		0.793527	0.793622	0.787255	0.796607	0.00165001	0.000165001	0.207933	0.264536	0.264672	0.253962	0.275394	0.00500365	0.000500365	1.89149	0.0891643	0.0891965	0.0867207	0.0918758	0.00111487	0.000111487	1.25035
40	PTMc-Nc-KNc-DIS-MSSrc	1	1	0	1	0	1	0	1	5		0.792173	0.792223	0.786541	0.795452	0.00168334	0.000168334	0.212497	0.260723	0.260727	0.249101	0.271501	0.00488609	0.000488609	1.87406	0.0894568	0.0892915	0.0864698	0.0924863	0.00109687	0.000109687	1.22614
41	Nc-KNc-MSSrc-OIDc	1	1	1	0	0	0	0	1	4		0.792086	0.792208	0.789318	0.794208	0.00105201	0.000105731	0.132815	0.264592	0.264386	0.253149	0.277848	0.0049571	0.000498207	1.87348	0.0891059	0.0891515	0.0864911	0.0919972	0.00116354	0.00011694	1.30579
42	PTMc-NPTMc-KNc-MSSrc	1	1	0	1	0	0	1	0	4		0.791858	0.792137	0.787926	0.794952	0.00145148	0.00014588	0.183301	0.268797	0.26935	0.252344	0.284299	0.00578199	0.000581112	2.15106	0.0884488	0.088399	0.0857463	0.0914149	0.00122278	0.000122894	1.38247
43	PTMc-NPTMc-Nc-KNc-MSSrc	1	1	0	1	0	0	1	1	5		0.791606	0.791671	0.787753	0.794682	0.00125641	0.000125641	0.158716	0.268414	0.268365	0.252635	0.281605	0.00593855	0.000593855	2.21246	0.0884288	0.0884035	0.0860236	0.0915429	0.00111125	0.000111125	1.25666
44	NPTMc-KNc-MSSrc	1	1	0	0	0	0	1	0	3		0.790467	0.790605	0.787672	0.792149	0.000870605	8.70605e-05	0.110138	0.263539	0.263079	0.251616	0.277587	0.00496361	0.000496361	1.88344	0.0892426	0.089315	0.087027	0.091821	0.00106778	0.000106778	1.19649
45	NPTMc-Nc-KNc-MSSrc	1	1	0	0	0	0	1	1	4		0.790122	0.790309	0.7857	0.791858	0.00112994	0.000112994	0.143008	0.263502	0.263807	0.251888	0.275696	0.00511315	0.000511315	1.94046	0.0893064	0.0892705	0.0871044	0.0917594	0.00106763	0.000106763	1.19547
46	Nc-KNc-DIS-MSSrc	1	1	0	0	0	1	0	1	4		0.789652	0.789559	0.786637	0.792402	0.00133393	0.000133393	0.168926	0.254172	0.254353	0.241189	0.266188	0.00476591	0.000476591	1.87507	0.0904904	0.0904119	0.0881134	0.0936654	0.00104836	0.000104836	1.15853
47	PTMc-Nc-KNc-MSSrc	1	1	0	1	0	0	0	1	4		0.787394	0.787471	0.782152	0.789572	0.00122426	0.000123043	0.155482	0.258041	0.257752	0.245706	0.272933	0.00503923	0.000506462	1.95288	0.0897848	0.0895919	0.0870288	0.0928363	0.00114325	0.000114901	1.27332
48	Nc-KNc-MSSrc	1	1	0	0	0	0	0	1	3		0.785901	0.785974	0.783935	0.787116	0.000710334	7.10334e-05	0.0903847	0.253072	0.252683	0.240951	0.264393	0.0046834	0.00046834	1.85062	0.0906023	0.0905123	0.0879113	0.0934766	0.00104499	0.000104499	1.15338
49	PTMc-KNc-PRC-DIS-MSSrc-OIDc	1	1	1	1	1	1	0	0	6		0.785555	0.785598	0.781164	0.789772	0.00135405	0.000135405	0.172368	0.263702	0.263253	0.253848	0.279867	0.00516592	0.000516592	1.959	0.0891482	0.0890437	0.0870259	0.0919025	0.0011235	0.00011235	1.26026
50	PTMc-NPTMc-KNc-PRC-DIS-OIDc	1	0	1	1	1	1	1	0	6		0.78299	0.782953	0.780504	0.785998	0.00131215	0.000131215	0.167582	0.259652	0.260095	0.247653	0.271388	0.0052643	0.00052643	2.02745	0.0895183	0.0894488	0.0869164	0.0923468	0.00125838	0.000125838	1.40573
51	PTMc-NPTMc-Nc-KNc-PRC-DIS-OIDc	1	0	1	1	1	1	1	1	7		0.782744	0.782823	0.778417	0.786466	0.00146867	0.000146867	0.187631	0.260244	0.260655	0.246109	0.270821	0.00504899	0.000504899	1.9401	0.0894282	0.0893063	0.0868805	0.0929913	0.00123098	0.000123098	1.3765
52	PTMc-KNc-PRC-MSSrc-OIDc	1	1	1	1	1	0	0	0	5		0.782568	0.782627	0.779503	0.784553	0.00105196	0.000105196	0.134425	0.258338	0.258506	0.245987	0.274957	0.00552071	0.000552071	2.13701	0.0897113	0.089621	0.0876432	0.0922098	0.00107652	0.000107652	1.19998
53	PTMc-NPTMc-Nc-KNc-PRC-OIDc	1	0	1	1	1	0	1	1	6		0.781074	0.781152	0.777474	0.783431	0.00119449	0.000119449	0.15293	0.259328	0.25965	0.246199	0.270178	0.0050846	0.00050846	1.96068	0.0895899	0.0895642	0.0869454	0.0928337	0.00123849	0.000123849	1.3824
54	NPTMc-Nc-KNc-PRC-DIS-OIDc	1	0	1	0	1	1	1	1	6		0.780849	0.780775	0.778053	0.783773	0.00116873	0.000116873	0.149675	0.258811	0.258741	0.24623	0.270563	0.00510547	0.000510547	1.97266	0.0896365	0.0895709	0.0872478	0.092534	0.00118573	0.000118573	1.32282
55	NPTMc-KNc-PRC-DIS-OIDc	1	0	1	0	1	1	1	0	5		0.780688	0.780574	0.776658	0.784712	0.00140396	0.000140396	0.179836	0.25813	0.25847	0.244908	0.268908	0.00497443	0.000497443	1.9271	0.0897188	0.089667	0.0871621	0.0931958	0.00117017	0.000117017	1.30427
56	PTMc-NPTMc-KNc-PRC-OIDc	1	0	1	1	1	0	1	0	5		0.780323	0.780523	0.774548	0.782691	0.0012295	0.00012295	0.157563	0.257587	0.257996	0.245243	0.267889	0.00497814	0.000497814	1.93261	0.089688	0.0896574	0.0871078	0.092813	0.00117377	0.000117377	1.30872
57	KNc-PRC-DIS-MSSrc-OIDc	1	1	1	0	1	1	0	0	5		0.77991	0.779925	0.776845	0.783069	0.00132343	0.00013301	0.169691	0.254404	0.254549	0.243639	0.267336	0.0048298	0.000485413	1.89848	0.0904148	0.0903688	0.0883987	0.0928417	0.00107474	0.000108015	1.18867
58	NPTMc-KNc-PRC-OIDc	1	0	1	0	1	0	1	0	4		0.779276	0.779269	0.777236	0.781233	0.000725613	7.25613e-05	0.0931137	0.256886	0.257055	0.24494	0.268084	0.00526118	0.000526118	2.04806	0.0899331	0.0898968	0.0873723	0.092993	0.0011678	0.00011678	1.29852
59	NPTMc-Nc-KNc-PRC-OIDc	1	0	1	0	1	0	1	1	5		0.779214	0.779373	0.775748	0.781007	0.00095124	9.5124e-05	0.122077	0.257184	0.257349	0.246557	0.267423	0.00454852	0.000454852	1.76858	0.089859	0.0897276	0.0873931	0.0925623	0.00109577	0.000109577	1.21944
60	PTMc-Nc-KNc-PRC-DIS-OIDc	1	0	1	1	1	1	0	1	6		0.778806	0.778767	0.774229	0.781534	0.00139086	0.000139086	0.178589	0.249987	0.249562	0.240225	0.259747	0.00464137	0.000464137	1.85664	0.0907243	0.0907407	0.0882818	0.0937907	0.00119577	0.000119577	1.31803
61	KNc-PRC-MSSrc-OIDc	1	1	1	0	1	0	0	0	4		0.77808	0.778163	0.776058	0.779957	0.00087027	8.79106e-05	0.111848	0.251721	0.251618	0.239819	0.265564	0.00478552	0.00048341	1.90112	0.0907582	0.0906634	0.0886635	0.0940771	0.00108888	0.000109993	1.19976
62	Nc-KNc-PRC-DIS-OIDc	1	0	1	0	1	1	0	1	5		0.777929	0.777903	0.774216	0.780865	0.00139899	0.000139899	0.179835	0.249997	0.250465	0.236906	0.259588	0.0046655	0.00046655	1.86622	0.0907805	0.0907266	0.088124	0.0935763	0.0010866	0.00010866	1.19695
63	PTMc-KNc-PRC-DIS-MSSrc	1	1	0	1	1	1	0	0	5		0.777503	0.777359	0.774798	0.781023	0.00146403	0.000146403	0.188299	0.252055	0.251207	0.241406	0.268506	0.00510728	0.000510728	2.02625	0.0905798	0.0905861	0.0881054	0.092866	0.00107019	0.000107019	1.18148
64	PTMc-Nc-KNc-PRC-OIDc	1	0	1	1	1	0	0	1	5		0.777243	0.777222	0.7752	0.779043	0.000766564	7.66564e-05	0.0986261	0.248513	0.248343	0.237607	0.259484	0.00461018	0.000461018	1.8551	0.0909181	0.090894	0.0888032	0.0937575	0.00110993	0.000110993	1.2208
65	Nc-KNc-PRC-OIDc	1	0	1	0	1	0	0	1	4		0.776235	0.776288	0.77478	0.777737	0.00065519	6.5519e-05	0.0844061	0.247824	0.248087	0.237702	0.25822	0.00427789	0.000427789	1.72619	0.0910484	0.0908378	0.0886633	0.0946244	0.00114008	0.000114008	1.25217
66	KNc-PRC-DIS-MSSrc	1	1	0	0	1	1	0	0	4		0.77512	0.775071	0.772716	0.777473	0.00105101	0.000105101	0.135593	0.245585	0.245805	0.235089	0.257821	0.00437934	0.000437934	1.78323	0.0915289	0.0914055	0.0891411	0.0943554	0.00105406	0.000105406	1.15161
67	PTMc-KNc-PRC-MSSrc	1	1	0	1	1	0	0	0	4		0.774362	0.77451	0.772347	0.77592	0.000879754	8.84186e-05	0.11361	0.24812	0.248103	0.234089	0.258904	0.00497256	0.000499761	2.00409	0.0910813	0.0910115	0.0886755	0.0936083	0.00105446	0.000105977	1.15771
68	PTMc-NPTMc-KNc-PRC-DIS	1	0	0	1	1	1	1	0	5		0.773767	0.773666	0.768317	0.778153	0.00177917	0.000178814	0.229936	0.241689	0.241735	0.226021	0.253734	0.00489263	0.000491728	2.02436	0.0918445	0.091895	0.0895031	0.0946818	0.00106855	0.000107394	1.16344
69	PTMc-NPTMc-Nc-KNc-DIS-OIDc	1	0	1	1	0	1	1	1	6		0.773157	0.773605	0.768334	0.777243	0.00203402	0.000203402	0.263079	0.253713	0.254206	0.242011	0.265334	0.00500331	0.000500331	1.97203	0.0902936	0.090281	0.0876964	0.0932291	0.00118424	0.000118424	1.31154
70	PTMc-NPTMc-Nc-KNc-PRC-DIS	1	0	0	1	1	1	1	1	6		0.772953	0.773048	0.767738	0.776743	0.00192537	0.000192537	0.249093	0.2411	0.240612	0.229366	0.251879	0.00471641	0.000471641	1.9562	0.0919054	0.0918948	0.0891668	0.094737	0.00115493	0.000115493	1.25665
71	KNc-PRC-MSSrc	1	1	0	0	1	0	0	0	3		0.772925	0.772962	0.771464	0.773897	0.000524247	5.24247e-05	0.0678263	0.242535	0.24252	0.230194	0.255201	0.00444919	0.000444919	1.83445	0.0918588	0.0918431	0.0878812	0.0945671	0.0010854	0.00010854	1.1816
72	PTMc-NPTMc-KNc-DIS-OIDc	1	0	1	1	0	1	1	0	5		0.77284	0.773522	0.766233	0.777271	0.00252319	0.000252319	0.326482	0.253446	0.253469	0.242299	0.265374	0.00490917	0.000490917	1.93697	0.0903431	0.0903774	0.087986	0.0930363	0.00115581	0.000115581	1.27936
73	NPTMc-KNc-DIS-OIDc	1	0	1	0	0	1	1	0	4		0.771152	0.771366	0.763596	0.774446	0.00226495	0.000226495	0.293709	0.252055	0.252041	0.238239	0.266413	0.00527402	0.000527402	2.09241	0.0905589	0.0905376	0.0874242	0.0936596	0.00113885	0.000113885	1.25758
74	NPTMc-Nc-KNc-DIS-OIDc	1	0	1	0	0	1	1	1	5		0.77114	0.77167	0.765602	0.774671	0.00212278	0.000212278	0.275278	0.25239	0.252825	0.240357	0.264883	0.0048594	0.00048594	1.92535	0.0905112	0.0905039	0.0877625	0.0932428	0.00112193	0.000112193	1.23955
75	PTMc-NPTMc-KNc-PRC	1	0	0	1	1	0	1	0	4		0.770043	0.770027	0.765946	0.772293	0.00107908	0.000107908	0.140132	0.237384	0.237613	0.225036	0.247307	0.0045673	0.00045673	1.92402	0.0923684	0.0923165	0.0900274	0.0951446	0.00106833	0.000106833	1.15659
76	PTMc-KNc-DIS-MSSrc-OIDc	1	1	1	1	0	1	0	0	5		0.769966	0.770183	0.763745	0.774127	0.00204307	0.000204307	0.265346	0.251257	0.251586	0.238165	0.262463	0.00504008	0.000504008	2.00594	0.0907246	0.0906011	0.0887988	0.092891	0.00103392	0.000103392	1.13963
77	PTMc-NPTMc-Nc-KNc-PRC	1	0	0	1	1	0	1	1	5		0.769867	0.769941	0.764355	0.772655	0.00138243	0.000138243	0.179568	0.23797	0.238188	0.225549	0.251462	0.00501808	0.000501808	2.1087	0.0923722	0.0923326	0.0904522	0.0960996	0.00107623	0.000107623	1.1651
78	PTMc-Nc-KNc-PRC-DIS	1	0	0	1	1	1	0	1	5		0.769658	0.769666	0.766073	0.772486	0.00156041	0.000156827	0.20274	0.23181	0.231565	0.221008	0.245348	0.0043332	0.000435503	1.86929	0.0930814	0.0930078	0.0910831	0.0959235	0.0010748	0.000108022	1.15469
79	PTMc-Nc-KNc-DIS-OIDc	1	0	1	1	0	1	0	1	5		0.76903	0.769425	0.763269	0.772838	0.00225131	0.000225131	0.292746	0.242911	0.24296	0.229883	0.254835	0.00482901	0.000482901	1.98798	0.0916734	0.0916315	0.088426	0.0941873	0.00112069	0.000112069	1.22248
80	Nc-KNc-DIS-OIDc	1	0	1	0	0	1	0	1	4		0.768185	0.768841	0.763797	0.770764	0.0018219	0.00018219	0.237169	0.242878	0.242579	0.228512	0.254929	0.00481585	0.000481585	1.98282	0.0916873	0.0916236	0.0893183	0.0944505	0.00109269	0.000109269	1.19175
81	PTMc-NPTMc-Nc-KNc-OIDc	1	0	1	1	0	0	1	1	5		0.766582	0.766673	0.763686	0.768662	0.000995258	9.95258e-05	0.12983	0.252653	0.253079	0.237058	0.264765	0.00544044	0.000544044	2.15332	0.0904139	0.0904141	0.0871867	0.0935426	0.0011679	0.00011679	1.29172
82	PTMc-NPTMc-KNc-OIDc	1	0	1	1	0	0	1	0	4		0.766543	0.766655	0.763654	0.769218	0.00106039	0.000106039	0.138335	0.252065	0.252513	0.239851	0.262646	0.00475392	0.000475392	1.88599	0.09056	0.0906162	0.0879379	0.0930692	0.00119755	0.000119755	1.32238
83	PTMc-Nc-KNc-PRC	1	0	0	1	1	0	0	1	4		0.766311	0.76634	0.763858	0.76781	0.000746479	7.46479e-05	0.097412	0.227448	0.227195	0.21915	0.237575	0.00407583	0.000407583	1.79198	0.0936123	0.0935701	0.0916646	0.0966323	0.00104546	0.000104546	1.1168
84	NPTMc-KNc-OIDc	1	0	1	0	0	0	1	0	3		0.764615	0.764778	0.759821	0.766264	0.000952291	9.52291e-05	0.124545	0.251007	0.250753	0.239651	0.261549	0.00487759	0.000487759	1.94321	0.0906784	0.0905899	0.0880763	0.0933648	0.00114952	0.000114952	1.26768
85	KNc-DIS-MSSrc-OIDc	1	1	1	0	0	1	0	0	4		0.764481	0.764698	0.760995	0.7671	0.00153118	0.000154672	0.20029	0.243137	0.242961	0.233064	0.256134	0.00456789	0.000461427	1.87873	0.0918662	0.0917619	0.0899298	0.094416	0.00103737	0.00010479	1.12921
86	NPTMc-Nc-KNc-OIDc	1	0	1	0	0	0	1	1	4		0.764397	0.764487	0.761491	0.766396	0.00101804	0.000101804	0.133183	0.251397	0.251738	0.240478	0.262638	0.00486648	0.000486648	1.93577	0.0906048	0.0905606	0.087881	0.0934843	0.00115272	0.000115272	1.27225
87	PTMc-KNc-MSSrc-OIDc	1	1	1	1	0	0	0	0	4		0.764031	0.764013	0.761284	0.766487	0.001001	0.000100604	0.131015	0.247921	0.24739	0.237209	0.25936	0.0048092	0.000483343	1.93981	0.0912011	0.0911531	0.0890477	0.0935506	0.00102866	0.000103384	1.1279
88	PTMc-NPTMc-KNc-DIS	1	0	0	1	0	1	1	0	4		0.763214	0.763667	0.758586	0.766907	0.00210671	0.000211732	0.276031	0.234521	0.234257	0.220173	0.243621	0.00479193	0.000481607	2.04328	0.0927764	0.0928053	0.0906635	0.0958634	0.00109089	0.000109638	1.17582
89	PTMc-Nc-KNc-OIDc	1	0	1	1	0	0	0	1	4		0.762634	0.762766	0.760261	0.764179	0.000909937	9.09937e-05	0.119315	0.241189	0.24117	0.229878	0.252348	0.00442349	0.000442349	1.83404	0.0918758	0.091806	0.0893843	0.0947704	0.00114814	0.000114814	1.24967
90	PTMc-NPTMc-Nc-KNc-DIS	1	0	0	1	0	1	1	1	5		0.762203	0.762172	0.753592	0.766406	0.00243228	0.000243228	0.319111	0.233686	0.233422	0.221016	0.248793	0.00511677	0.000511677	2.18959	0.0928726	0.0928491	0.0897409	0.0959523	0.00101069	0.000101069	1.08825
91	PTMc-KNc-DIS-MSSrc	1	1	0	1	0	1	0	0	4		0.761941	0.76215	0.757228	0.766487	0.00172991	0.000174747	0.22704	0.239876	0.239804	0.22826	0.251398	0.0047584	0.000480671	1.9837	0.0921477	0.0921341	0.0899215	0.0950349	0.00102054	0.00010309	1.1075
92	Nc-KNc-OIDc	1	0	1	0	0	0	0	1	3		0.76111	0.76125	0.758077	0.762231	0.000690834	6.90834e-05	0.0907667	0.241577	0.241801	0.229129	0.251369	0.00458771	0.000458771	1.89907	0.0918755	0.0917313	0.0890544	0.0944193	0.00108224	0.000108224	1.17794
93	KNc-MSSrc-OIDc	1	1	1	0	0	0	0	0	3		0.760058	0.760161	0.757847	0.761202	0.000690818	6.90818e-05	0.0908901	0.240911	0.240704	0.231639	0.257489	0.00447058	0.000447058	1.8557	0.0920914	0.0919776	0.0897176	0.0945976	0.00110354	0.000110354	1.19831
94	PTMc-Nc-KNc-DIS	1	0	0	1	0	1	0	1	4		0.759061	0.759575	0.753915	0.761912	0.00177814	0.00017871	0.234255	0.22331	0.223217	0.21273	0.233727	0.00412983	0.000415063	1.84937	0.0941879	0.0941769	0.0918464	0.0972092	0.00110226	0.000110782	1.17028
95	PTMc-Nc-PRC-DIS-MSSrc-OIDc	0	1	1	1	1	1	0	1	6		0.758913	0.759001	0.751764	0.76371	0.00235378	0.000235378	0.310151	0.23352	0.233494	0.217905	0.249714	0.00513698	0.000513698	2.19981	0.0927548	0.0927203	0.0897772	0.0954737	0.00113701	0.000113701	1.22583
96	KNc-DIS-MSSrc	1	1	0	0	0	1	0	0	3		0.758574	0.758774	0.752536	0.762151	0.00170508	0.000170508	0.224775	0.233008	0.232668	0.223888	0.243079	0.00448771	0.000448771	1.92599	0.0931477	0.0930574	0.0911865	0.0961406	0.000979907	9.79907e-05	1.05199
97	PTMc-NPTMc-Nc-PRC-DIS-MSSrc-OIDc	0	1	1	1	1	1	1	1	7		0.758436	0.758412	0.751883	0.763591	0.00242757	0.000242757	0.320076	0.233428	0.234179	0.220167	0.247995	0.00547415	0.000547415	2.34511	0.0928546	0.0928672	0.0899925	0.0951214	0.00114083	0.000114083	1.22862
98	PTMc-NPTMc-PRC-DIS-MSSrc-OIDc	0	1	1	1	1	1	1	0	6		0.758396	0.758578	0.752663	0.763224	0.00209743	0.000209743	0.276562	0.232849	0.232915	0.219859	0.248207	0.00506688	0.000506688	2.17603	0.0927976	0.0927687	0.0899421	0.0954357	0.00106893	0.000106893	1.1519
99	PTMc-KNc-PRC-DIS-OIDc	1	0	1	1	1	1	0	0	5		0.757787	0.757872	0.754193	0.760485	0.00123972	0.000123972	0.163597	0.234743	0.235083	0.223507	0.246241	0.00422604	0.000422604	1.80028	0.0926251	0.0925258	0.08968	0.0955698	0.00108534	0.000108534	1.17175
100	KNc-PRC-DIS-OIDc	1	0	1	0	1	1	0	0	4		0.757067	0.757222	0.753207	0.759926	0.00145605	0.000146338	0.192327	0.235739	0.236017	0.227148	0.244891	0.0040466	0.000406698	1.71655	0.0925631	0.0924781	0.0901565	0.0960173	0.0010206	0.000102574	1.1026
101	PTMc-PRC-DIS-MSSrc-OIDc	0	1	1	1	1	1	0	0	5		0.756558	0.756776	0.751137	0.760304	0.00207645	0.000208691	0.27446	0.230282	0.229819	0.214877	0.24239	0.00500472	0.000502994	2.1733	0.0932736	0.0932116	0.0906996	0.0959899	0.00103423	0.000103944	1.10881
102	PTMc-NPTMc-KNc	1	0	0	1	0	0	1	0	3		0.756041	0.756239	0.753141	0.757338	0.000907449	9.07449e-05	0.120026	0.23024	0.230216	0.219835	0.239436	0.00432447	0.000432447	1.87825	0.0933447	0.093248	0.0911687	0.096042	0.00104994	0.000104994	1.1248
103	PTMc-Nc-PRC-MSSrc-OIDc	0	1	1	1	1	0	0	1	5		0.755917	0.756019	0.75094	0.758842	0.00150099	0.000150099	0.198565	0.230595	0.231071	0.218202	0.24062	0.00506463	0.000506463	2.19633	0.0932151	0.0930986	0.0911339	0.0958902	0.00102707	0.000102707	1.10183
104	PTMc-KNc-MSSrc	1	1	0	1	0	0	0	0	3		0.755812	0.755876	0.75395	0.756793	0.000584291	5.84291e-05	0.0773065	0.236887	0.236648	0.224782	0.249544	0.00525145	0.000525145	2.21686	0.092543	0.0925394	0.0902929	0.0951457	0.00103426	0.000103426	1.1176
105	PTMc-NPTMc-Nc-KNc	1	0	0	1	0	0	1	1	4		0.755678	0.755943	0.74939	0.757231	0.00120401	0.000121007	0.159328	0.230275	0.230399	0.21881	0.23995	0.00524407	0.000527049	2.2773	0.09333	0.0933586	0.0912099	0.096042	0.00100775	0.000101282	1.07977
106	PTMc-NPTMc-Nc-PRC-MSSrc-OIDc	0	1	1	1	1	0	1	1	6		0.755369	0.755536	0.748711	0.758718	0.00175453	0.000175453	0.232274	0.228727	0.228618	0.218812	0.23799	0.00453877	0.000453877	1.98436	0.0933069	0.0932271	0.0907072	0.0964735	0.00114678	0.000114678	1.22904
107	PTMc-NPTMc-PRC-MSSrc-OIDc	0	1	1	1	1	0	1	0	5		0.755285	0.755531	0.75072	0.758769	0.00173558	0.000173558	0.229791	0.229166	0.229869	0.216475	0.24019	0.005179	0.0005179	2.25994	0.0932765	0.0932326	0.090897	0.0956157	0.00105169	0.000105169	1.1275
108	KNc-PRC-OIDc	1	0	1	0	1	0	0	0	3		0.754664	0.754798	0.753091	0.755447	0.000505871	5.05871e-05	0.0670326	0.232167	0.232297	0.224305	0.242815	0.00406831	0.000406831	1.75232	0.092978	0.0929706	0.090437	0.0960966	0.0010305	0.00010305	1.10833
109	PTMc-KNc-PRC-OIDc	1	0	1	1	1	0	0	0	4		0.754391	0.754414	0.752446	0.756051	0.000650583	6.50583e-05	0.0862395	0.231629	0.231461	0.222957	0.241881	0.0040086	0.00040086	1.73062	0.0930226	0.0930488	0.0904997	0.0962762	0.00106867	0.000106867	1.14883
110	KNc-MSSrc	1	1	0	0	0	0	0	0	2		0.753696	0.753711	0.752865	0.753861	0.000121716	1.22951e-05	0.0161492	0.231507	0.231309	0.223084	0.242004	0.00421709	0.000425991	1.82158	0.0933324	0.093281	0.0912111	0.0962443	0.000974151	9.84041e-05	1.04374
111	Nc-PRC-DIS-MSSrc-OIDc	0	1	1	0	1	1	0	1	5		0.753562	0.753482	0.747647	0.757529	0.00186881	0.000187823	0.247997	0.227197	0.227295	0.216028	0.239064	0.0052509	0.000527735	2.31116	0.0936275	0.093709	0.0913538	0.0962778	0.00111484	0.000112046	1.19072
112	NPTMc-PRC-DIS-MSSrc-OIDc	0	1	1	0	1	1	1	0	5		0.752973	0.752813	0.748528	0.758173	0.0020138	0.00020138	0.267446	0.227657	0.228006	0.215379	0.241751	0.00494463	0.000494463	2.17197	0.0935872	0.093649	0.0909135	0.0961358	0.00109214	0.000109214	1.16698
113	NPTMc-Nc-PRC-DIS-MSSrc-OIDc	0	1	1	0	1	1	1	1	6		0.75247	0.752621	0.744301	0.757542	0.00251237	0.000251237	0.333884	0.226029	0.226066	0.212754	0.240198	0.00548638	0.000548638	2.4273	0.0937603	0.0937575	0.0910997	0.0969191	0.0011624	0.00011624	1.23976
114	PTMc-PRC-MSSrc-OIDc	0	1	1	1	1	0	0	0	4		0.751794	0.752134	0.747672	0.754333	0.00149413	0.000150166	0.198742	0.224746	0.224518	0.213346	0.238012	0.00494961	0.000497455	2.20231	0.0940115	0.0939801	0.0910171	0.0965932	0.00099689	0.000100191	1.06039
115	PTMc-Nc-KNc	1	0	0	1	0	0	0	1	3		0.751553	0.75175	0.747286	0.752615	0.000733968	7.33968e-05	0.0976602	0.218464	0.21814	0.208819	0.227702	0.00387511	0.000387511	1.7738	0.0948123	0.0947907	0.0930577	0.097579	0.00100845	0.000100845	1.06363
116	Nc-PRC-MSSrc-OIDc	0	1	1	0	1	0	0	1	4		0.75143	0.751559	0.747833	0.753672	0.00119862	0.000120466	0.159512	0.225603	0.225561	0.214929	0.236568	0.00493266	0.000495751	2.18643	0.0939119	0.0940997	0.0915075	0.0959939	0.00101256	0.000101766	1.07821
117	NPTMc-Nc-PRC-MSSrc-OIDc	0	1	1	0	1	0	1	1	5		0.751036	0.751141	0.74668	0.754234	0.00150093	0.000150093	0.199847	0.224623	0.224715	0.211374	0.239146	0.00514388	0.000514388	2.29	0.093913	0.0939583	0.0914425	0.0964757	0.00107914	0.000107914	1.14909
118	NPTMc-PRC-MSSrc-OIDc	0	1	1	0	1	0	1	0	4		0.750986	0.75104	0.747514	0.754254	0.0014082	0.00014082	0.187514	0.225591	0.226111	0.213196	0.238966	0.00490161	0.000490161	2.17279	0.0938123	0.0938935	0.0914194	0.0962354	0.00104768	0.000104768	1.11678
119	PRC-DIS-MSSrc-OIDc	0	1	1	0	1	1	0	0	4		0.75011	0.750704	0.746023	0.75438	0.00198099	0.00020011	0.264093	0.222559	0.222669	0.210577	0.235792	0.00522163	0.000527464	2.34618	0.0942909	0.0942755	0.091706	0.0974727	0.0010136	0.000102389	1.07497
120	PTMc-Nc-PRC-DIS-MSSrc	0	1	0	1	1	1	0	1	5		0.750054	0.750033	0.745071	0.755244	0.00220583	0.000220583	0.294089	0.219938	0.22009	0.208114	0.229844	0.00479488	0.000479488	2.1801	0.0944754	0.094539	0.0918454	0.0969828	0.00105753	0.000105753	1.11937
121	PTMc-NPTMc-PRC-DIS-MSSrc	0	1	0	1	1	1	1	0	5		0.749227	0.749282	0.743421	0.754397	0.0024428	0.00024428	0.326043	0.219981	0.22013	0.202659	0.232181	0.00510829	0.000510829	2.32215	0.0945049	0.0945009	0.0915938	0.0974313	0.00100599	0.000100599	1.06448
122	PTMc-NPTMc-Nc-PRC-DIS-MSSrc	0	1	0	1	1	1	1	1	6		0.748982	0.748982	0.73935	0.755199	0.002658	0.0002658	0.354882	0.21876	0.218793	0.202705	0.232214	0.00501831	0.000501831	2.29398	0.0945932	0.0945322	0.0917568	0.0973722	0.00105664	0.000105664	1.11704
123	PTMc-Nc-DIS-MSSrc-OIDc	0	1	1	1	0	1	0	1	5		0.74861	0.749056	0.741731	0.752877	0.00264978	0.000264978	0.35396	0.22682	0.226602	0.211662	0.240705	0.0052181	0.00052181	2.30055	0.0936512	0.0936535	0.0912921	0.0967405	0.00104768	0.000104768	1.11871
124	PTMc-NPTMc-Nc-DIS-MSSrc-OIDc	0	1	1	1	0	1	1	1	6		0.748058	0.748436	0.739514	0.752671	0.00241259	0.000241259	0.322513	0.225921	0.226055	0.214207	0.237535	0.00492664	0.000492664	2.18069	0.0937251	0.0937346	0.0912415	0.0969729	0.00112698	0.000112698	1.20243
125	PTMc-NPTMc-DIS-MSSrc-OIDc	0	1	1	1	0	1	1	0	5		0.747528	0.747772	0.738947	0.751975	0.00255019	0.000255019	0.34115	0.225607	0.22574	0.212453	0.238296	0.00505718	0.000505718	2.24158	0.0937752	0.0936857	0.0913781	0.0961013	0.00104255	0.000104255	1.11175
126	PTMc-KNc-PRC-DIS	1	0	0	1	1	1	0	0	4		0.747519	0.747545	0.743877	0.751148	0.00166868	0.000166868	0.223229	0.215727	0.215379	0.207035	0.226012	0.0039663	0.00039663	1.83857	0.0950838	0.0950089	0.0925475	0.0976507	0.00105199	0.000105199	1.10639
127	PRC-MSSrc-OIDc	0	1	1	0	1	0	0	0	3		0.746783	0.746919	0.744391	0.748355	0.000966523	9.66523e-05	0.129425	0.219574	0.219729	0.209841	0.233617	0.00434198	0.000434198	1.97746	0.094668	0.0946272	0.0918719	0.09718	0.00102097	0.000102097	1.07847
128	Nc-PRC-DIS-MSSrc	0	1	0	0	1	1	0	1	4		0.746745	0.746426	0.742498	0.750168	0.00184345	0.000184345	0.246864	0.212334	0.212227	0.202603	0.222143	0.003938	0.0003938	1.85463	0.0956325	0.0955911	0.0929965	0.0978186	0.0010366	0.00010366	1.08395
129	NPTMc-PRC-DIS-MSSrc	0	1	0	0	1	1	1	0	4		0.746633	0.746828	0.736569	0.751958	0.00221917	0.000221917	0.297223	0.213657	0.213643	0.203521	0.224794	0.00419482	0.000419482	1.96334	0.0954257	0.0954512	0.0930321	0.0978503	0.00103301	0.000103301	1.08253
130	PTMc-Nc-PRC-MSSrc	0	1	0	1	1	0	0	1	4		0.746541	0.746571	0.744391	0.748863	0.00101178	0.000101688	0.135529	0.215679	0.215229	0.204918	0.225507	0.00442504	0.000444734	2.05168	0.0950268	0.0949693	0.0923619	0.0976624	0.000967056	9.71928e-05	1.01767
131	PTMc-PRC-DIS-MSSrc	0	1	0	1	1	1	0	0	4		0.746475	0.746791	0.741529	0.750657	0.00222022	0.000223141	0.297427	0.215661	0.215626	0.203089	0.227273	0.00456411	0.00045871	2.11633	0.0951343	0.0951351	0.092313	0.0973786	0.00102641	0.000103158	1.07891
132	PTMc-NPTMc-Nc-PRC-MSSrc	0	1	0	1	1	0	1	1	5		0.746198	0.746433	0.742517	0.748452	0.00123363	0.000123363	0.165322	0.215509	0.215752	0.205407	0.228344	0.00461851	0.000461851	2.14307	0.0949785	0.0949269	0.0920315	0.097383	0.000999416	9.99416e-05	1.05225
133	PTMc-NPTMc-PRC-MSSrc	0	1	0	1	1	0	1	0	4		0.746096	0.746118	0.739582	0.749098	0.00151356	0.000152119	0.202864	0.216054	0.216043	0.20434	0.227486	0.0044476	0.000447001	2.05856	0.094996	0.095044	0.0920738	0.0972	0.00105227	0.000105757	1.1077
134	NPTMc-Nc-PRC-DIS-MSSrc	0	1	0	0	1	1	1	1	5		0.745864	0.745985	0.731767	0.750162	0.00219552	0.000219552	0.294359	0.21256	0.212412	0.204774	0.2248	0.0040268	0.00040268	1.89443	0.095588	0.0956099	0.092681	0.0979163	0.00107688	0.000107688	1.12659
135	NPTMc-PRC-MSSrc	0	1	0	0	1	0	1	0	3		0.744643	0.744726	0.742192	0.746485	0.00100873	0.000100873	0.135465	0.211434	0.211305	0.201155	0.223173	0.00417194	0.000417194	1.97317	0.0957534	0.0957716	0.0930727	0.0980774	0.000959429	9.59429e-05	1.00198
136	Nc-PRC-MSSrc	0	1	0	0	1	0	0	1	3		0.744618	0.744578	0.742309	0.746146	0.000770026	7.70026e-05	0.103412	0.210846	0.210638	0.201122	0.220502	0.00395438	0.000395438	1.87549	0.095831	0.0958739	0.0934504	0.0977086	0.000948848	9.48848e-05	0.990126
137	NPTMc-Nc-PRC-MSSrc	0	1	0	0	1	0	1	1	4		0.744415	0.744726	0.739894	0.746556	0.00122727	0.000122727	0.164864	0.211007	0.211087	0.199524	0.219925	0.00378641	0.000378641	1.79445	0.0957865	0.0957822	0.093044	0.098445	0.000988568	9.88568e-05	1.03205
138	PTMc-NPTMc-Nc-MSSrc-OIDc	0	1	1	1	0	0	1	1	5		0.743784	0.744082	0.738482	0.746957	0.00180938	0.000180938	0.243266	0.224181	0.224288	0.212145	0.235943	0.00455425	0.000455425	2.0315	0.0939428	0.0939561	0.0913175	0.0962551	0.00111863	0.000111863	1.19076
139	PTMc-KNc-PRC	1	0	0	1	1	0	0	0	3		0.743511	0.743539	0.741867	0.744709	0.000437684	4.37684e-05	0.0588672	0.211778	0.211356	0.202415	0.221814	0.00363898	0.000363898	1.7183	0.0955778	0.0954273	0.0932534	0.0985987	0.0010361	0.00010361	1.08404
140	PTMc-Nc-MSSrc-OIDc	0	1	1	1	0	0	0	1	4		0.743446	0.743454	0.739998	0.746738	0.00161083	0.000161895	0.216671	0.224546	0.22427	0.210757	0.237175	0.00493068	0.000495552	2.19584	0.0939451	0.0939455	0.0917377	0.0963989	0.00101995	0.000102509	1.08569
141	PTMc-NPTMc-MSSrc-OIDc	0	1	1	1	0	0	1	0	4		0.743397	0.743558	0.738647	0.747896	0.00168115	0.000168962	0.226144	0.223703	0.224167	0.210589	0.235187	0.00548545	0.000551309	2.45212	0.0939884	0.0940417	0.0912562	0.0964112	0.00107833	0.000108376	1.1473
142	PRC-DIS-MSSrc	0	1	0	0	1	1	0	0	3		0.743356	0.743312	0.738841	0.747382	0.0018853	0.00018853	0.25362	0.208766	0.208814	0.199388	0.217426	0.00360903	0.000360903	1.72874	0.0960187	0.0960867	0.0919656	0.0982022	0.00106373	0.000106373	1.10784
143	PTMc-PRC-MSSrc	0	1	0	1	1	0	0	0	3		0.742678	0.742871	0.738857	0.744952	0.00107342	0.000107342	0.144534	0.210976	0.211014	0.200448	0.222172	0.00405869	0.000405869	1.92377	0.0957115	0.0957109	0.093264	0.0979872	0.000984393	9.84393e-05	1.0285
144	Nc-DIS-MSSrc-OIDc	0	1	1	0	0	1	0	1	4		0.742655	0.742788	0.737388	0.746799	0.00177527	0.000178422	0.239044	0.221061	0.220896	0.209601	0.23434	0.00495772	0.00049827	2.24269	0.094488	0.0944837	0.0918262	0.0966944	0.00101033	0.000101542	1.06927
145	NPTMc-Nc-DIS-MSSrc-OIDc	0	1	1	0	0	1	1	1	5		0.742051	0.742155	0.729552	0.746523	0.00239763	0.000239763	0.323108	0.220148	0.219489	0.20983	0.232616	0.00490346	0.000490346	2.22735	0.0944865	0.094591	0.0920546	0.0976005	0.00110664	0.000110664	1.17122
146	NPTMc-DIS-MSSrc-OIDc	0	1	1	0	0	1	1	0	4		0.741771	0.741535	0.735006	0.745899	0.00215419	0.000215419	0.290412	0.220475	0.220593	0.207537	0.231662	0.00467733	0.000467733	2.12148	0.0945226	0.0944497	0.0922076	0.0970111	0.00107316	0.000107316	1.13535
147	PTMc-DIS-MSSrc-OIDc	0	1	1	1	0	1	0	0	4		0.741	0.741438	0.731611	0.745265	0.00243358	0.000244584	0.328418	0.220794	0.220357	0.208987	0.235308	0.0051195	0.000514529	2.31868	0.0945241	0.0945552	0.0918333	0.0966841	0.000985911	9.90878e-05	1.04303
148	PRC-MSSrc	0	1	0	0	1	0	0	0	2		0.740307	0.740384	0.737204	0.741379	0.000706918	7.17767e-05	0.0954899	0.205975	0.20617	0.198174	0.213479	0.00344621	0.00034991	1.67312	0.0964437	0.0964536	0.0939073	0.0986187	0.000944788	9.59287e-05	0.979627
149	PTMc-Nc-DIS-MSSrc	0	1	0	1	0	1	0	1	4		0.73946	0.739891	0.733742	0.742849	0.00221165	0.000222279	0.299089	0.213077	0.212531	0.202892	0.225116	0.00439466	0.00044168	2.06248	0.095428	0.0953869	0.0930029	0.0977834	0.00108274	0.00010882	1.13462
150	Nc-MSSrc-OIDc	0	1	1	0	0	0	0	1	3		0.739373	0.739718	0.734874	0.740956	0.00110542	0.000110542	0.149508	0.220142	0.219971	0.208923	0.229946	0.00457216	0.000457216	2.07691	0.0945903	0.0946089	0.0922204	0.0966758	0.00108016	0.000108016	1.14193
151	NPTMc-Nc-MSSrc-OIDc	0	1	1	0	0	0	1	1	4		0.739371	0.73957	0.73259	0.742232	0.00156079	0.000156079	0.211097	0.219205	0.219613	0.207852	0.22858	0.0045458	0.00045458	2.07377	0.0946298	0.0945663	0.0926455	0.0972663	0.00109855	0.000109855	1.16089
152	NPTMc-MSSrc-OIDc	0	1	1	0	0	0	1	0	3		0.739156	0.739167	0.734178	0.741428	0.00138377	0.000138377	0.187209	0.219603	0.219577	0.207291	0.233271	0.00514539	0.000514539	2.34304	0.0946271	0.0947259	0.0922069	0.0970058	0.00111584	0.000111584	1.1792
153	PTMc-NPTMc-Nc-DIS-MSSrc	0	1	0	1	0	1	1	1	5		0.738607	0.738781	0.729231	0.743718	0.00252016	0.000252016	0.341205	0.212382	0.212884	0.198196	0.222961	0.00493102	0.000493102	2.32177	0.0955071	0.0954077	0.0928685	0.0980741	0.00105887	0.000105887	1.10868
154	PTMc-NPTMc-DIS-MSSrc	0	1	0	1	0	1	1	0	4		0.738021	0.738276	0.730005	0.742797	0.00229847	0.000231005	0.311437	0.212173	0.212396	0.19592	0.223299	0.00481062	0.000483485	2.2673	0.0955794	0.0956311	0.0930614	0.0976421	0.00101712	0.000102225	1.06417
155	Nc-DIS-MSSrc	0	1	0	0	0	1	0	1	3		0.735765	0.73583	0.730664	0.738607	0.00171733	0.000171733	0.233408	0.205216	0.205115	0.195032	0.215025	0.00388876	0.000388876	1.89495	0.0965643	0.096498	0.093967	0.0990782	0.000976697	9.76697e-05	1.01145
156	NPTMc-DIS-MSSrc	0	1	0	0	0	1	1	0	3		0.735667	0.735816	0.729393	0.738683	0.00183303	0.000183303	0.249166	0.205251	0.20536	0.194911	0.215076	0.00420845	0.000420845	2.0504	0.0965111	0.0965814	0.0938796	0.0985989	0.000991887	9.91887e-05	1.02774
157	NPTMc-Nc-DIS-MSSrc	0	1	0	0	0	1	1	1	4		0.73529	0.735685	0.726092	0.738802	0.00232203	0.000232203	0.315798	0.2052	0.204968	0.194605	0.214144	0.00392545	0.000392545	1.91298	0.096524	0.0964514	0.0941933	0.098943	0.000999868	9.99868e-05	1.03588
158	PTMc-Nc-MSSrc	0	1	0	1	0	0	0	1	3		0.734832	0.735009	0.73222	0.736361	0.000954721	9.54721e-05	0.129924	0.210433	0.209774	0.199641	0.223241	0.00444382	0.000444382	2.11175	0.0957518	0.0956467	0.0930452	0.0982442	0.00105164	0.000105164	1.0983
159	PTMc-NPTMc-MSSrc	0	1	0	1	0	0	1	0	3		0.734653	0.734746	0.731899	0.73666	0.00112567	0.000112567	0.153225	0.209986	0.209512	0.19985	0.222688	0.00456709	0.000456709	2.17496	0.0956803	0.0956627	0.0929476	0.0978313	0.00107058	0.000107058	1.11891
160	PTMc-NPTMc-Nc-MSSrc	0	1	0	1	0	0	1	1	4		0.734477	0.734589	0.731199	0.736654	0.00123327	0.000123948	0.167911	0.209967	0.209589	0.199602	0.223504	0.00446614	0.000448864	2.12707	0.0957776	0.0958779	0.09305	0.0978346	0.00101139	0.000101649	1.05598
161	DIS-MSSrc-OIDc	0	1	1	0	0	1	0	0	3		0.734263	0.734884	0.726677	0.737138	0.00222548	0.000222548	0.303091	0.213981	0.214279	0.205067	0.228198	0.00398772	0.000398772	1.86359	0.095353	0.0952887	0.09289	0.0978542	0.00101925	0.000101925	1.06893
162	NPTMc-Nc-MSSrc	0	1	0	0	0	0	1	1	3		0.732741	0.732933	0.721194	0.734696	0.00145157	0.000145157	0.198102	0.204454	0.204395	0.195239	0.213879	0.00391931	0.000391931	1.91697	0.0966037	0.0966145	0.0938555	0.0987491	0.000989504	9.89504e-05	1.02429
163	Nc-MSSrc	0	1	0	0	0	0	0	1	2		0.732538	0.732614	0.73059	0.733477	0.000554321	5.59948e-05	0.0756713	0.204125	0.204086	0.195036	0.212166	0.00364338	0.000368037	1.78488	0.0966615	0.0966621	0.0941697	0.0989443	0.000955186	9.64884e-05	0.988177
164	NPTMc-MSSrc	0	1	0	0	0	0	1	0	2		0.732473	0.732719	0.725918	0.733798	0.00119174	0.000120384	0.162701	0.204231	0.203986	0.195248	0.21428	0.00386538	0.000390462	1.89265	0.0965883	0.0965819	0.094271	0.0989946	0.000945879	9.55482e-05	0.979289
165	PTMc-MSSrc-OIDc	0	1	1	1	0	0	0	0	3		0.732302	0.73236	0.727972	0.735047	0.00110368	0.000110924	0.150714	0.217841	0.218026	0.204522	0.23242	0.00451047	0.000453319	2.07053	0.0948463	0.0947074	0.0928258	0.0972276	0.00101389	0.000101899	1.06898
166	PTMc-KNc-DIS-OIDc	1	0	1	1	0	1	0	0	4		0.73135	0.732666	0.720587	0.736206	0.00345164	0.000345164	0.471955	0.221334	0.221252	0.212362	0.234658	0.00413155	0.000413155	1.86666	0.0944385	0.0943301	0.0922738	0.0969074	0.00100661	0.000100661	1.06589
167	PTMc-DIS-MSSrc	0	1	0	1	0	1	0	0	3		0.731015	0.731439	0.719745	0.734018	0.00235089	0.000235089	0.321593	0.207119	0.206948	0.196667	0.217249	0.00435076	0.000435076	2.10061	0.0962252	0.0962087	0.0939081	0.0984427	0.000941147	9.41147e-05	0.978067
168	KNc-DIS-OIDc	1	0	1	0	0	1	0	0	3		0.730071	0.731432	0.713873	0.734167	0.00387861	0.000389815	0.531265	0.222606	0.222689	0.214504	0.233869	0.00400417	0.000402435	1.79877	0.0942307	0.0942393	0.0918841	0.0966965	0.000974216	9.79123e-05	1.03386
169	MSSrc-OIDc	0	1	1	0	0	0	0	0	2		0.727839	0.727862	0.726517	0.72881	0.000520459	5.28446e-05	0.0715073	0.212963	0.212614	0.202239	0.224224	0.00441985	0.000448767	2.07541	0.0955562	0.0955566	0.0931648	0.0984478	0.000967181	9.82024e-05	1.01216
170	PTMc-Nc-PRC-DIS-OIDc	0	0	1	1	1	1	0	1	5		0.727479	0.727602	0.72288	0.731673	0.00167917	0.000167917	0.230821	0.203586	0.203603	0.193611	0.211911	0.00348182	0.000348182	1.71025	0.0964876	0.0964068	0.0942945	0.0993654	0.000984307	9.84307e-05	1.02014
171	PTMc-NPTMc-Nc-PRC-DIS-OIDc	0	0	1	1	1	1	1	1	6		0.726476	0.726684	0.721423	0.730701	0.00198143	0.000198143	0.272745	0.20285	0.202926	0.193683	0.212773	0.00377145	0.000377145	1.85924	0.0965879	0.0965346	0.0943944	0.100152	0.00102158	0.000102158	1.05767
172	DIS-MSSrc	0	1	0	0	0	1	0	0	2		0.726242	0.727062	0.715016	0.729946	0.00329708	0.000334768	0.453992	0.200178	0.200185	0.191612	0.209334	0.00373182	0.000378909	1.86425	0.0971926	0.0972048	0.094855	0.0995516	0.000930637	9.44918e-05	0.957518
173	PTMc-NPTMc-PRC-DIS-OIDc	0	0	1	1	1	1	1	0	5		0.726136	0.726026	0.721682	0.732283	0.00197794	0.000197794	0.272392	0.202831	0.203003	0.194614	0.213013	0.0035266	0.00035266	1.73869	0.0966144	0.0965913	0.094506	0.099787	0.000962142	9.62142e-05	0.995858
174	Nc-PRC-DIS-OIDc	0	0	1	0	1	1	0	1	4		0.724927	0.725029	0.721196	0.728785	0.00192863	0.000193835	0.266045	0.202427	0.202642	0.194303	0.210062	0.00327028	0.000328675	1.61554	0.0966446	0.0965284	0.0942078	0.0990194	0.000966941	9.71812e-05	1.00051
175	NPTMc-Nc-PRC-DIS-OIDc	0	0	1	0	1	1	1	1	5		0.724352	0.724185	0.719942	0.729881	0.00172591	0.000172591	0.238269	0.201567	0.201726	0.194339	0.209231	0.0032508	0.00032508	1.61277	0.0967909	0.096751	0.0946041	0.0994115	0.000933026	9.33026e-05	0.963961
176	PTMc-PRC-DIS-OIDc	0	0	1	1	1	1	0	0	4		0.724172	0.724328	0.720198	0.72729	0.00158571	0.000158571	0.218969	0.199647	0.199642	0.19238	0.209268	0.00316322	0.000316322	1.58441	0.0970948	0.0970545	0.0948802	0.100499	0.000986548	9.86548e-05	1.01607
177	NPTMc-PRC-DIS-OIDc	0	0	1	0	1	1	1	0	4		0.723954	0.723807	0.716799	0.728757	0.00192864	0.000192864	0.266403	0.201517	0.201809	0.193918	0.207982	0.00329642	0.000329642	1.6358	0.0967773	0.0967505	0.0946665	0.0995898	0.000956173	9.56173e-05	0.988014
178	PTMc-NPTMc-Nc-PRC-OIDc	0	0	1	1	1	0	1	1	5		0.722847	0.72295	0.720196	0.725039	0.000982955	9.82955e-05	0.135984	0.200825	0.200967	0.192572	0.209244	0.0034545	0.00034545	1.72015	0.0968666	0.0968807	0.0946199	0.0992157	0.000962119	9.62119e-05	0.993241
179	PTMc-MSSrc	0	1	0	1	0	0	0	0	2		0.722736	0.722908	0.720495	0.724096	0.000780425	7.92401e-05	0.107982	0.203753	0.203859	0.193051	0.21446	0.00442622	0.000449415	2.17234	0.096618	0.0965162	0.0943983	0.0987575	0.000931955	9.46257e-05	0.964577
180	PRC-DIS-OIDc	0	0	1	0	1	1	0	0	3		0.722685	0.722867	0.718307	0.72565	0.00191737	0.000191737	0.265312	0.199629	0.199242	0.193091	0.207026	0.00294874	0.000294874	1.47711	0.0970335	0.0969835	0.0944724	0.0994925	0.000916092	9.16092e-05	0.944098
181	PTMc-NPTMc-PRC-OIDc	0	0	1	1	1	0	1	0	4		0.722211	0.722256	0.719056	0.724236	0.00106782	0.000106782	0.147854	0.200375	0.200454	0.192767	0.210043	0.00323521	0.000323521	1.61458	0.096906	0.0967345	0.0948469	0.0993038	0.00101404	0.000101404	1.04642
182	PTMc-Nc-PRC-OIDc	0	0	1	1	1	0	0	1	4		0.722157	0.722326	0.716276	0.724238	0.00111214	0.000111214	0.154002	0.200923	0.201009	0.192636	0.207288	0.00309357	0.000309357	1.53968	0.0968544	0.0967616	0.0945455	0.0994636	0.000962327	9.62327e-05	0.993582
183	PTMc-KNc-OIDc	1	0	1	1	0	0	0	0	3		0.721433	0.721752	0.71817	0.722686	0.000981002	9.81002e-05	0.13598	0.219442	0.219609	0.210985	0.231236	0.00379741	0.000379741	1.73049	0.0946342	0.0945871	0.0923623	0.0971678	0.00103218	0.000103218	1.09071
184	NPTMc-Nc-PRC-OIDc	0	0	1	0	1	0	1	1	4		0.721359	0.721483	0.71756	0.723008	0.000977074	9.77074e-05	0.135449	0.199377	0.199282	0.187196	0.206941	0.00339587	0.000339587	1.70324	0.0971114	0.0970716	0.0950425	0.0995267	0.000959173	9.59173e-05	0.987704
185	NPTMc-PRC-OIDc	0	0	1	0	1	0	1	0	3		0.721246	0.721206	0.718399	0.723492	0.00091402	9.1402e-05	0.126728	0.199501	0.19929	0.193099	0.205746	0.00295685	0.000295685	1.48212	0.0970475	0.0970422	0.0948757	0.0993833	0.000932956	9.32956e-05	0.961339
186	Nc-PRC-OIDc	0	0	1	0	1	0	0	1	3		0.721153	0.721177	0.718245	0.72274	0.000785085	7.85085e-05	0.108865	0.199692	0.199394	0.193111	0.205963	0.00303881	0.000303881	1.52175	0.097013	0.0969898	0.0948934	0.0993902	0.000936149	9.36149e-05	0.964973
187	PTMc-KNc-DIS	1	0	0	1	0	1	0	0	3		0.720976	0.72233	0.70835	0.725296	0.00361617	0.000361617	0.501566	0.20153	0.201815	0.192415	0.211125	0.00340723	0.000340723	1.69068	0.0969822	0.0968839	0.0951486	0.099602	0.000993953	9.93953e-05	1.02488
188	KNc-OIDc	1	0	1	0	0	0	0	0	2		0.719524	0.719574	0.718677	0.719805	0.000166387	1.6894e-05	0.0231246	0.220561	0.220465	0.212203	0.23197	0.00380146	0.00038598	1.72354	0.0945091	0.094372	0.0925126	0.0973578	0.000979647	9.94681e-05	1.03656
189	PTMc-PRC-OIDc	0	0	1	1	1	0	0	0	3		0.718577	0.71865	0.717019	0.719833	0.000596356	5.9936e-05	0.0829912	0.196407	0.196157	0.190662	0.204036	0.00297953	0.000299454	1.51701	0.0974602	0.0974197	0.0954836	0.100057	0.00088785	8.92323e-05	0.910987
190	PRC-OIDc	0	0	1	0	1	0	0	0	2		0.717667	0.717898	0.713593	0.718306	0.000630223	6.46596e-05	0.0878155	0.195795	0.195522	0.190218	0.201468	0.00274238	0.000281362	1.40064	0.0975324	0.0974916	0.0952195	0.10022	0.00089355	9.16763e-05	0.916158
191	PTMc-Nc-PRC-DIS	0	0	0	1	1	1	0	1	4		0.71539	0.715779	0.709406	0.720814	0.00235542	0.000235542	0.32925	0.182387	0.182585	0.176035	0.189094	0.00285429	0.000285429	1.56496	0.0991871	0.0991144	0.0970187	0.101871	0.000948258	9.48258e-05	0.956029
192	PTMc-NPTMc-Nc-PRC-DIS	0	0	0	1	1	1	1	1	5		0.714495	0.714746	0.709054	0.720667	0.00239896	0.000241105	0.335757	0.180752	0.180426	0.172753	0.188246	0.00316781	0.000318377	1.75257	0.0993889	0.0994237	0.0969007	0.102036	0.000924744	9.29403e-05	0.93043
193	PTMc-NPTMc-PRC-DIS	0	0	0	1	1	1	1	0	4		0.714267	0.714595	0.70825	0.718729	0.0026638	0.000267722	0.372943	0.181462	0.181014	0.173278	0.189421	0.00323871	0.000325503	1.78478	0.0992869	0.0992733	0.0969246	0.102111	0.000965719	9.70584e-05	0.972655
194	PTMc-PRC-DIS	0	0	0	1	1	1	0	0	3		0.712372	0.712948	0.706669	0.716356	0.00214373	0.000214373	0.300929	0.178161	0.177946	0.170149	0.183751	0.00263645	0.000263645	1.47981	0.0997925	0.0997775	0.0980931	0.102622	0.000891398	8.91398e-05	0.893251
195	PTMc-KNc	1	0	0	1	0	0	0	0	2		0.71103	0.711038	0.710565	0.711367	0.00017028	1.72893e-05	0.0239484	0.197687	0.197677	0.188987	0.208736	0.00341209	0.000346445	1.72601	0.0974511	0.0973723	0.0957962	0.100128	0.000917098	9.31172e-05	0.941086
196	PTMc-NPTMc-Nc-PRC	0	0	0	1	1	0	1	1	4		0.710331	0.710453	0.705702	0.713661	0.0012134	0.00012134	0.170821	0.176473	0.176522	0.169235	0.181718	0.00261168	0.000261168	1.47993	0.100001	0.0999784	0.0980534	0.102144	0.000876686	8.76686e-05	0.876679
197	PTMc-Nc-PRC	0	0	0	1	1	0	0	1	3		0.710064	0.710115	0.708022	0.711618	0.000757101	7.57101e-05	0.106624	0.176888	0.177397	0.169352	0.183786	0.00236984	0.000236984	1.33974	0.099883	0.0997691	0.0978308	0.102427	0.000884903	8.84903e-05	0.88594
198	PTMc-NPTMc-PRC	0	0	0	1	1	0	1	0	3		0.709634	0.709893	0.7056	0.712429	0.00108453	0.000108453	0.152829	0.17613	0.176233	0.170234	0.182536	0.00241425	0.000241425	1.37072	0.1	0.100032	0.09787	0.102508	0.000888985	8.88985e-05	0.888982
199	PTMc-NPTMc-Nc-DIS-OIDc	0	0	1	1	0	1	1	1	5		0.708721	0.709066	0.701149	0.714353	0.00259089	0.000259089	0.365573	0.195902	0.196047	0.184673	0.203451	0.00346616	0.000346616	1.76934	0.0974681	0.0974197	0.095319	0.10008	0.000967146	9.67146e-05	0.992269
200	PTMc-NPTMc-DIS-OIDc	0	0	1	1	0	1	1	0	4		0.70852	0.708912	0.700458	0.71231	0.0023343	0.00023343	0.329462	0.195489	0.195437	0.188645	0.206052	0.00341767	0.000341767	1.74826	0.0975316	0.0974862	0.0951876	0.0998927	0.000928641	9.28641e-05	0.952143
201	PTMc-Nc-DIS-OIDc	0	0	1	1	0	1	0	1	4		0.708389	0.709173	0.702579	0.711663	0.00243004	0.000243004	0.343037	0.196261	0.196404	0.189531	0.205893	0.00327849	0.000327849	1.67047	0.0974332	0.0973925	0.0953178	0.100073	0.000959138	9.59138e-05	0.984406
202	NPTMc-Nc-DIS-OIDc	0	0	1	0	0	1	1	1	4		0.706035	0.706723	0.698995	0.709795	0.00220714	0.000220714	0.31261	0.194765	0.194765	0.18792	0.201591	0.00336301	0.000336301	1.7267	0.0976674	0.0976662	0.0953971	0.100023	0.000961021	9.61021e-05	0.983973
203	PTMc-PRC	0	0	0	1	1	0	0	0	2		0.705363	0.705597	0.70163	0.70611	0.000703382	7.14176e-05	0.0997191	0.171977	0.172134	0.16782	0.176209	0.00194284	0.000197266	1.12971	0.100569	0.100524	0.0988563	0.103224	0.000852904	8.65993e-05	0.848078
204	Nc-DIS-OIDc	0	0	1	0	0	1	0	1	3		0.70511	0.705952	0.698984	0.708333	0.00228858	0.000228858	0.32457	0.195112	0.194961	0.188461	0.202567	0.00326719	0.000326719	1.67451	0.0976061	0.0976417	0.0952301	0.099831	0.000955259	9.55259e-05	0.978688
205	NPTMc-DIS-OIDc	0	0	1	0	0	1	1	0	3		0.704963	0.705359	0.698871	0.709464	0.00249438	0.000249438	0.353832	0.194097	0.194043	0.187102	0.201876	0.00303808	0.000303808	1.56524	0.0976994	0.0977078	0.0957082	0.09974	0.000899672	8.99672e-05	0.920857
206	PTMc-NPTMc-Nc-OIDc	0	0	1	1	0	0	1	1	4		0.700703	0.700742	0.698079	0.702632	0.000940114	9.40114e-05	0.134167	0.194987	0.195033	0.188162	0.201672	0.00301755	0.000301755	1.54756	0.0976288	0.0975717	0.0952714	0.100002	0.000960487	9.60487e-05	0.983815
207	PTMc-NPTMc-OIDc	0	0	1	1	0	0	1	0	3		0.700153	0.700127	0.6964	0.702945	0.0010296	0.000103478	0.147053	0.194423	0.194136	0.186821	0.200754	0.00324229	0.000325862	1.66764	0.0976452	0.097567	0.0954259	0.100099	0.000910798	9.15386e-05	0.932762
208	PTMc-Nc-OIDc	0	0	1	1	0	0	0	1	3		0.698969	0.699052	0.694545	0.700776	0.000964545	9.69404e-05	0.137995	0.19495	0.194499	0.1871	0.203297	0.00316012	0.000317604	1.62099	0.0975958	0.0976072	0.0953247	0.0999361	0.000925405	9.30067e-05	0.948202
209	NPTMc-Nc-OIDc	0	0	1	0	0	0	1	1	3		0.698437	0.69858	0.696005	0.700149	0.000631829	6.31829e-05	0.0904632	0.193795	0.193553	0.18719	0.200033	0.00308311	0.000308311	1.59091	0.097796	0.0977907	0.0956634	0.100163	0.000920269	9.20269e-05	0.941009
210	NPTMc-OIDc	0	0	1	0	0	0	1	0	2		0.69775	0.697876	0.693616	0.698729	0.000664098	6.7084e-05	0.0951771	0.193085	0.192943	0.183503	0.201576	0.00321105	0.000324365	1.66303	0.0978814	0.0978443	0.0958514	0.100069	0.000913739	9.23015e-05	0.933516
211	Nc-KNc-PRC-DIS	1	0	0	0	1	1	0	1	4		0.697081	0.697282	0.691758	0.701576	0.00194857	0.000194857	0.279533	0.178395	0.178221	0.169093	0.186417	0.00345283	0.000345283	1.9355	0.0996222	0.0996172	0.0976027	0.101503	0.00080117	8.0117e-05	0.804208
212	Nc-OIDc	0	0	1	0	0	0	0	1	2		0.696868	0.696996	0.695478	0.697372	0.000406103	4.12335e-05	0.0582755	0.193717	0.1936	0.186188	0.200758	0.00298858	0.000303445	1.54276	0.0977603	0.0978174	0.0957786	0.0999102	0.000906632	9.20545e-05	0.927403
213	NPTMc-Nc-KNc-PRC-DIS	1	0	0	0	1	1	1	1	5		0.696831	0.697268	0.690609	0.701434	0.00212907	0.000212907	0.305536	0.179875	0.179913	0.168762	0.189551	0.00382693	0.000382693	2.12755	0.0994173	0.0993604	0.096979	0.101145	0.000829836	8.29836e-05	0.8347
214	PTMc-NPTMc-Nc-DIS	0	0	0	1	0	1	1	1	4		0.696321	0.696667	0.689566	0.700876	0.00226591	0.000227732	0.325412	0.173489	0.173741	0.168054	0.181061	0.0027993	0.000281341	1.61353	0.100355	0.100376	0.0979545	0.102539	0.000887456	8.91926e-05	0.884318
215	PTMc-DIS-OIDc	0	0	1	1	0	1	0	0	3		0.696235	0.697373	0.682336	0.701148	0.00359122	0.000360931	0.515805	0.190324	0.190144	0.183396	0.197003	0.00285722	0.000287161	1.50124	0.0982289	0.0981398	0.0962641	0.100951	0.000882753	8.872e-05	0.89867
216	NPTMc-KNc-PRC-DIS	1	0	0	0	1	1	1	0	4		0.696061	0.69639	0.687257	0.700023	0.00233289	0.000233289	0.335155	0.180141	0.179728	0.170797	0.190935	0.00405934	0.000405934	2.25342	0.099444	0.0993686	0.0968893	0.101823	0.000833384	8.33384e-05	0.838044
217	PTMc-Nc-DIS	0	0	0	1	0	1	0	1	3		0.695867	0.696436	0.687187	0.69943	0.002147	0.0002147	0.308536	0.174325	0.17486	0.168169	0.182346	0.00274173	0.000274173	1.57277	0.100233	0.100197	0.0977487	0.102379	0.000897866	8.97866e-05	0.89578
218	PTMc-NPTMc-DIS	0	0	0	1	0	1	1	0	3		0.695234	0.696186	0.683431	0.699196	0.00298678	0.000298678	0.429607	0.173612	0.173403	0.163392	0.181274	0.00328184	0.000328184	1.89033	0.100363	0.100313	0.0981617	0.103188	0.000895323	8.95323e-05	0.892085
219	DIS-OIDc	0	0	1	0	0	1	0	0	2		0.693954	0.694818	0.670285	0.69806	0.00374987	0.000384729	0.540364	0.190009	0.189994	0.184321	0.197294	0.00285845	0.00029327	1.50438	0.0982944	0.0982439	0.0963528	0.100846	0.000858779	8.81089e-05	0.87368
220	NPTMc-Nc-KNc-PRC	1	0	0	0	1	0	1	1	4		0.690853	0.690907	0.687216	0.693519	0.00118055	0.000118055	0.170883	0.178294	0.178328	0.166768	0.186438	0.00405541	0.000405541	2.27457	0.099605	0.0995454	0.0973537	0.102018	0.000810975	8.10975e-05	0.814191
221	Nc-KNc-PRC	1	0	0	0	1	0	0	1	3		0.689993	0.690042	0.687924	0.691556	0.000738059	7.38059e-05	0.106966	0.176632	0.176762	0.167764	0.185055	0.00346648	0.000346648	1.96255	0.0998624	0.0998526	0.0976193	0.101485	0.00078634	7.8634e-05	0.787423
222	NPTMc-KNc-PRC	1	0	0	0	1	0	1	0	3		0.689575	0.689709	0.687084	0.691046	0.000751101	7.51101e-05	0.108922	0.178298	0.178082	0.16855	0.187522	0.00363368	0.000363368	2.03798	0.0996379	0.0995693	0.0971907	0.101234	0.000781155	7.81155e-05	0.783993
223	PTMc-NPTMc-Nc	0	0	0	1	0	0	1	1	3		0.688941	0.689362	0.67827	0.690972	0.00187639	0.000187639	0.272359	0.168752	0.168983	0.161129	0.174071	0.00231921	0.000231921	1.37433	0.10099	0.100929	0.0986629	0.103547	0.000883492	8.83492e-05	0.874833
224	PTMc-NPTMc	0	0	0	1	0	0	1	0	2		0.688251	0.688664	0.672777	0.689386	0.00180526	0.000183296	0.262297	0.168299	0.168538	0.161361	0.174186	0.00238656	0.000242318	1.41805	0.101066	0.101092	0.0991216	0.103696	0.000846973	8.59971e-05	0.838036
225	PTMc-Nc	0	0	0	1	0	0	0	1	2		0.687446	0.687538	0.68629	0.688105	0.000421775	4.28248e-05	0.0613539	0.169179	0.169222	0.164649	0.175708	0.00217864	0.000221208	1.28777	0.100914	0.100942	0.0987761	0.103064	0.000836957	8.49801e-05	0.829377
226	PTMc-DIS	0	0	0	1	0	1	0	0	2		0.683011	0.683382	0.660013	0.686885	0.00313537	0.000318349	0.459051	0.1682	0.168146	0.161567	0.174132	0.00256368	0.000260302	1.52419	0.101055	0.100963	0.0990519	0.103662	0.000849729	8.62769e-05	0.840859
227	KNc-PRC-DIS	1	0	0	0	1	1	0	0	3		0.681182	0.681204	0.677138	0.684933	0.00210567	0.000210567	0.309121	0.173377	0.173345	0.166118	0.18244	0.00335519	0.000335519	1.9352	0.100335	0.100299	0.0986363	0.102279	0.000798237	7.98237e-05	0.795574
228	PTMc-OIDc	0	0	1	1	0	0	0	0	2		0.680961	0.681107	0.677552	0.681763	0.000754168	7.65741e-05	0.110751	0.188882	0.188957	0.182312	0.196443	0.00291086	0.000295553	1.5411	0.0984652	0.0983819	0.096502	0.100844	0.000941893	9.56348e-05	0.956575
229	KNc-PRC	1	0	0	0	1	0	0	0	2		0.672532	0.672572	0.670952	0.672729	0.000262001	2.63321e-05	0.0389574	0.171034	0.170993	0.163031	0.179075	0.00331686	0.000333357	1.9393	0.100628	0.100657	0.0987475	0.102486	0.000778181	7.82101e-05	0.773322
230	Nc-KNc-DIS	1	0	0	0	0	1	0	1	3		0.66582	0.666003	0.65863	0.669428	0.00202926	0.000202926	0.304777	0.16694	0.167162	0.159908	0.173588	0.00310681	0.000310681	1.86104	0.101115	0.10107	0.0994898	0.10296	0.000721362	7.21362e-05	0.713409
231	NPTMc-Nc-KNc-DIS	1	0	0	0	0	1	1	1	4		0.664664	0.66545	0.645327	0.669108	0.0030065	0.00030065	0.452334	0.168568	0.168407	0.15806	0.177175	0.00392448	0.000392448	2.32814	0.100824	0.100806	0.0989807	0.103074	0.000770561	7.70561e-05	0.764264
232	NPTMc-KNc-DIS	1	0	0	0	0	1	1	0	3		0.664578	0.665013	0.656151	0.66909	0.00254214	0.000254214	0.38252	0.168621	0.16851	0.161274	0.176086	0.00367207	0.000367207	2.1777	0.100877	0.100859	0.0988025	0.102383	0.000747718	7.47718e-05	0.741218
233	NPTMc-Nc-KNc	1	0	0	0	0	0	1	1	3		0.647526	0.64795	0.624165	0.649344	0.00263238	0.000263238	0.406528	0.166649	0.166842	0.151337	0.175619	0.00400546	0.000400546	2.40353	0.101097	0.101039	0.0992616	0.102958	0.000724475	7.24475e-05	0.716615
234	Nc-KNc	1	0	0	0	0	0	0	1	2		0.646222	0.646462	0.642667	0.646787	0.000784585	7.88538e-05	0.121411	0.164577	0.16475	0.157842	0.171817	0.00310728	0.000312294	1.88804	0.10142	0.101384	0.0998403	0.103156	0.000742854	7.46596e-05	0.73245
235	NPTMc-KNc	1	0	0	0	0	0	1	0	2		0.645338	0.645448	0.64128	0.64663	0.000767759	7.71627e-05	0.11897	0.166483	0.166376	0.157045	0.173646	0.00354832	0.000356619	2.13134	0.101147	0.101098	0.0993669	0.103144	0.000752666	7.56458e-05	0.74413
236	NPTMc-Nc-PRC-DIS	0	0	0	0	1	1	1	1	4		0.628602	0.628826	0.619917	0.635039	0.00271011	0.000271011	0.431134	0.12635	0.126328	0.122156	0.130589	0.00137913	0.000137913	1.09152	0.106112	0.106171	0.104749	0.10738	0.00046432	4.6432e-05	0.437576
237	NPTMc-PRC-DIS	0	0	0	0	1	1	1	0	3		0.627773	0.628382	0.62105	0.632509	0.0025926	0.00025926	0.412983	0.126056	0.126069	0.123729	0.128855	0.00122073	0.000122073	0.9684	0.106169	0.106219	0.104705	0.10717	0.00043904	4.3904e-05	0.41353
238	KNc-DIS	1	0	0	0	0	1	0	0	2		0.621961	0.625107	0.607272	0.62978	0.00691704	0.000695188	1.11213	0.157677	0.157463	0.151458	0.164943	0.00281615	0.000283034	1.78602	0.102357	0.102277	0.101016	0.104207	0.000713199	7.16792e-05	0.696776
239	Nc-PRC-DIS	0	0	0	0	1	1	0	1	3		0.621108	0.621578	0.611275	0.625229	0.00271057	0.000271057	0.436408	0.123213	0.123224	0.120773	0.125269	0.000923069	9.23069e-05	0.749163	0.10651	0.106505	0.105652	0.107707	0.000394538	3.94538e-05	0.370422
240	NPTMc-Nc-PRC	0	0	0	0	1	0	1	1	3		0.619715	0.619964	0.608743	0.623045	0.00195042	0.000195042	0.314729	0.124308	0.124394	0.119686	0.127322	0.00119075	0.000119075	0.957909	0.106357	0.106327	0.105212	0.107521	0.000424661	4.24661e-05	0.399279
241	NPTMc-PRC	0	0	0	0	1	0	1	0	2		0.61793	0.618259	0.60974	0.619643	0.00168805	0.000169655	0.273178	0.123851	0.123871	0.119753	0.126971	0.00119989	0.000120594	0.96882	0.106448	0.106395	0.105083	0.107497	0.000424741	4.2688e-05	0.399012
242	PRC-DIS	0	0	0	0	1	1	0	0	2		0.61327	0.613902	0.608378	0.61769	0.00233191	0.000234365	0.380241	0.121346	0.121282	0.119517	0.123274	0.000847011	8.51278e-05	0.69801	0.10672	0.106696	0.105922	0.10751	0.000341975	3.43697e-05	0.32044
243	Nc-PRC	0	0	0	0	1	0	0	1	2		0.610114	0.610334	0.606416	0.612094	0.00112333	0.000112899	0.184119	0.121166	0.121246	0.119494	0.122705	0.00072564	7.29296e-05	0.598883	0.106782	0.106786	0.105864	0.108075	0.000383732	3.85666e-05	0.359362
244	NPTMc-Nc-DIS	0	0	0	0	0	1	1	1	3		0.567963	0.56931	0.551487	0.575293	0.00550191	0.000550191	0.968709	0.114079	0.114242	0.11086	0.116653	0.00114704	0.000114704	1.00548	0.107658	0.107638	0.106786	0.10862	0.000344303	3.44303e-05	0.319813
245	NPTMc-DIS	0	0	0	0	0	1	1	0	2		0.563638	0.565478	0.554174	0.569787	0.00455335	0.000457629	0.80785	0.113712	0.113629	0.111996	0.115877	0.000903209	9.07759e-05	0.794294	0.107695	0.107673	0.1069	0.108834	0.000307486	3.09035e-05	0.285516
246	Nc-DIS	0	0	0	0	0	1	0	1	2		0.555999	0.558	0.540117	0.562749	0.0055691	0.000559716	1.00164	0.111801	0.111925	0.110278	0.113338	0.000785471	7.89428e-05	0.702562	0.107932	0.107914	0.107452	0.108813	0.000245555	2.46792e-05	0.227509
247	NPTMc-Nc	0	0	0	0	0	0	1	1	2		0.544424	0.544904	0.536821	0.548041	0.00224146	0.000225275	0.411712	0.112283	0.112078	0.110079	0.115431	0.00106348	0.000106884	0.947143	0.107854	0.107807	0.107267	0.108376	0.000255078	2.56363e-05	0.236502
