# Supplementary material for: Systematic analysis of non-structural protein features for the prediction of PTM function potential by artificial neural networks
Source: PLoS One. 2017 Feb 22;12(2):e0172572. doi: 10.1371/journal.pone.0172572 (PMC5321281; doi:10.1371/journal.pone.0172572)
Supplement: S2 Table — All factors except for Nc were included for model training. (Sheet 1) Column legend. (Sheet 2) Table with factor data and mean, standard deviation, minimum, maximum, and median values shown. (XLSX) [file pone.0172572.s003.xlsx]

## Sheet: KEY
Column	Description
Family	Interpro family ID
MEM	Number of family members for SAPH-ire
Aligned.Position	AP from the multiple sequence alignment
PTMc	Number of members in the alignment position that harbor a PTM
PRC	PTM residue conservation (% identity for modifiable residues in the AP)
DIS	Intrinsic disorder tendency
Nc	Neighbor count (within +/- 2 residues)
NPTMc	Number of PTMs observed within +/- 2 residues surrounding the alignemnt position.
KNc	Known neighbor count (number of neighboring alignment positions (+/- 2 positions) that harbor a PTM with experimentally verified function)
Known	Binary classification of functional status (1 = known functional; 0 = unknown functional status)
MSSrc	Mass spec source count (Number of published sources reporting modification within the alignment position)
OIDc	Organism ID count (Number of organisms represented within the alignment position)
KFSC	Known function source count (number of published sources providing evidence of known functional status).
Mean[P(Known=1)]	Average of probabilities for class Known=1 based on 100 ANN models generated from 100 different randomized training/validation sets.
S.Dev[P(Known=1)]	Standard deviation of probabilities for class Known=1 based on 100 ANN models generated from 100 different randomized training/validation sets.

## Sheet: Top-Model (Rank1-7factor)
Family	MEM	Aligned.Position	PTMc	PRC	DIS	Nc	NPTMc	KNc	Known	MSSrc	OIDc	KFSC	Mean[P(Known=1)]	S.Dev[P(Known=1)]	Min[P(Known=1)]	Max[P(Known=1)]	Median[P(Known=1)]
IPR018868	3	118	4	1	0.74	2	2	1	1	129	3	44	0.947349	0.0558397	0.751634	1	0.969475
IPR001217	26	1077	15	0.916667	0.414583	1	2	1	1	440	8	75	0.946154	0.0633675	0.744387	0.999999	0.970363
IPR001292	3	109	1	1	0.263333	2	2	2	1	19	1	4	0.943933	0.0704755	0.622957	0.999993	0.966681
IPR003175	6	95	2	1	0.4	3	3	3	1	10	2	5	0.94294	0.066988	0.627711	0.999769	0.967342
IPR028318	3	321	3	1	0.06	1	2	1	1	70	3	3	0.94221	0.0589957	0.75	1	0.959891
IPR002117	8	51	5	0.875	0.4425	0	0	0	1	365	4	69	0.941125	0.0665594	0.731397	1	0.967719
IPR016238	4	416	4	1	0.2	0	0	0	1	312	3	23	0.940789	0.0738068	0.648636	1	0.9712
IPR001094	22	1791	10	0.923077	0.436154	2	6	2	1	161	5	31	0.940617	0.0654584	0.710675	1	0.968201
IPR002117	8	56	3	0.5	0.385	1	3	1	1	112	3	20	0.939124	0.0613566	0.750553	1	0.965272
IPR000451	12	1125	2	0.3	0.381	2	2	1	1	100	2	30	0.93896	0.0618055	0.732556	1	0.962915
IPR008351	9	223	9	1	0.04	1	9	1	1	311	3	7	0.937179	0.0677191	0.752716	0.999999	0.966977
IPR001630	11	160	8	0.818182	0.414545	0	0	0	1	256	4	67	0.935924	0.0717516	0.695384	0.999999	0.964701
IPR001217	26	1216	11	0.576923	0.544615	0	0	0	1	242	6	69	0.934927	0.0690837	0.752719	0.99999	0.966619
IPR002117	8	82	1	0.625	0.49625	1	1	1	1	62	1	10	0.93489	0.0722579	0.62151	1	0.959656
IPR008351	9	221	9	1	0.0333333	2	10	1	1	288	3	8	0.933825	0.0680474	0.752708	0.999999	0.966051
IPR001217	26	1051	10	0.818182	0.256364	1	1	0	1	170	4	19	0.932699	0.06943	0.752338	0.999999	0.959023
IPR008349	9	256	9	1	0.148889	1	9	1	1	1837	5	94	0.9323	0.157038	-0.476309	1	0.976348
IPR008349	9	258	9	1	0.123333	1	9	1	1	1917	5	93	0.93171	0.157009	-0.476309	1	0.975137
IPR002112	10	115	6	1	0.327	0	0	0	1	115	3	26	0.931642	0.0686357	0.746326	0.999992	0.95501
IPR016238	4	451	4	1	0.465	0	0	0	1	111	3	11	0.931546	0.0662672	0.744192	0.999988	0.950479
IPR001192	36	1887	7	1	0.26	0	0	0	1	106	4	16	0.931337	0.0690131	0.751141	0.999988	0.957839
IPR001404	24	343	7	0.846154	0.665385	0	0	0	1	129	3	1	0.930109	0.0689516	0.744996	0.999991	0.957556
IPR000956	11	85	6	0.727273	0.56	2	4	1	1	93	4	6	0.92972	0.06495	0.709428	1	0.950863
IPR016245	10	1364	10	1	0.462	1	1	0	1	156	3	24	0.929694	0.0702698	0.749587	0.999998	0.955293
IPR016238	4	448	3	0.75	0.5075	0	0	0	1	109	3	10	0.929641	0.066752	0.735056	0.999988	0.953231
IPR020636	60	971	14	0.5	0.336667	1	1	0	1	176	5	35	0.928826	0.0716525	0.752602	0.999999	0.953868
IPR016245	10	1222	5	0.7	0.607	0	0	0	1	112	3	30	0.927585	0.0677889	0.740307	0.999987	0.953082
IPR015727	10	963	8	1	0.094	0	0	0	1	103	3	16	0.927531	0.0702219	0.74486	0.999988	0.947208
IPR002112	10	105	6	1	0.353	1	2	0	1	127	4	25	0.927509	0.0706982	0.751626	0.999998	0.950029
IPR001377	10	243	7	1	0.651	2	9	1	1	155	6	2	0.926769	0.0699398	0.709426	1	0.949128
IPR011488	6	52	5	1	0.04	0	0	0	1	77	5	19	0.92666	0.0702827	0.711343	0.999987	0.936924
IPR018868	3	142	4	1	0.56	1	2	0	1	138	3	39	0.925631	0.0715493	0.748105	0.999997	0.946203
IPR008352	19	197	19	1	0.153684	2	20	1	1	402	9	18	0.924356	0.0805005	0.632348	0.999999	0.961023
IPR027534	24	116	10	0.416667	0.777917	1	1	0	1	139	5	1	0.92352	0.0712811	0.711665	0.999988	0.939454
IPR008352	19	195	18	1	0.109474	2	20	1	1	343	9	19	0.923362	0.0756987	0.674165	0.999999	0.957543
IPR001377	10	242	7	0.8	0.646	3	10	1	1	158	5	2	0.922059	0.071802	0.709426	1	0.935125
IPR002117	8	699	4	0.833333	0.906667	0	0	0	1	95	4	18	0.921397	0.0676158	0.742505	0.999988	0.936877
IPR001436	37	155	7	0.243243	0.221892	1	6	1	1	100	7	15	0.921043	0.0717407	0.709356	1	0.935528
IPR027534	24	119	20	0.875	0.742083	2	2	0	1	160	8	1	0.918663	0.0771956	0.709426	0.999996	0.93321
IPR000941	14	88	7	0.928571	0.383571	0	0	0	0	91	3	0	0.918232	0.069494	0.737155	0.999987	0.934093
IPR001404	24	309	10	0.666667	0.570952	0	0	0	1	90	6	1	0.917321	0.066975	0.709427	0.999988	0.9296
IPR002119	65	159	3	0.222222	0.82	2	3	0	1	170	2	14	0.916826	0.0752509	0.723656	0.999987	0.930839
IPR002117	8	689	9	0.75	0.655	2	6	1	1	104	4	8	0.915663	0.0721615	0.70942	1	0.918679
IPR001292	3	123	3	1	0.426667	0	0	0	1	75	3	25	0.91534	0.0680094	0.728591	0.999987	0.923752
IPR016239	15	436	13	1	0.242667	1	2	0	1	118	4	10	0.915194	0.0742415	0.709398	0.999988	0.929143
IPR016245	10	1256	4	1	0.62	1	2	1	1	57	2	13	0.914555	0.0678308	0.714081	0.999999	0.922366
IPR008606	8	71	6	1	0.4625	0	0	0	1	83	3	6	0.914529	0.0698117	0.734048	0.999987	0.929576
IPR016378	6	71	6	1	0.381667	2	10	2	1	85	3	9	0.914246	0.0753181	0.662433	0.999999	0.919731
IPR008466	9	35	9	1	0.564444	0	0	0	1	77	5	9	0.914215	0.0663481	0.709466	0.999987	0.926367
IPR030610	3	402	4	1	0.406667	0	0	0	1	73	3	16	0.913094	0.0688169	0.731331	0.999987	0.919498
IPR016245	10	1167	6	0.7	0.62	2	5	2	1	53	3	10	0.911704	0.0654829	0.742717	0.999987	0.91462
IPR002101	8	170	8	1	0.45	1	1	0	1	74	5	1	0.908644	0.0682494	0.709424	0.999962	0.91182
IPR016239	15	419	13	1	0.622667	1	1	0	1	95	5	11	0.908539	0.0692616	0.709424	0.999988	0.916164
IPR008113	3	218	3	1	0.45	0	0	0	0	68	3	0	0.907429	0.0692715	0.724492	0.999987	0.910081
IPR000956	11	71	4	0.909091	0.475455	1	2	0	1	86	3	4	0.904622	0.0719404	0.707464	0.999987	0.905402
IPR000451	12	461	6	0.833333	0.340833	0	0	0	1	65	4	24	0.904276	0.0662144	0.710292	0.999975	0.912037
IPR015727	10	959	6	0.9	0.107	0	0	0	1	67	3	19	0.903991	0.0716459	0.730513	0.999987	0.915719
IPR000956	11	62	7	1	0.252727	0	0	0	1	71	3	10	0.903123	0.071062	0.730581	0.999987	0.912422
IPR016245	10	896	6	0.7	0.273	1	2	0	1	89	3	15	0.902603	0.0715013	0.702761	0.999987	0.906624
IPR021978	2	580	1	1	0.63	2	2	2	1	7	1	1	0.901811	0.0772007	0.621228	0.998401	0.914695
IPR021978	2	579	1	1	0.64	2	2	2	1	7	1	1	0.901123	0.0774084	0.620693	0.998341	0.91421
IPR021978	2	578	1	1	0.665	2	2	2	1	7	1	1	0.899252	0.0780867	0.619352	0.998177	0.912293
IPR018868	3	161	3	1	0.483333	0	0	0	1	63	3	16	0.898631	0.0694469	0.720387	0.999987	0.8997
IPR008467	7	207	6	1	0.684286	0	0	0	0	67	4	0	0.898435	0.0659932	0.712093	0.999987	0.901549
IPR001040	12	249	4	0.636364	0.521818	1	2	1	1	45	4	5	0.898029	0.0655354	0.708162	0.998557	0.903581
IPR016246	8	1214	7	1	0.1525	2	9	1	1	84	3	12	0.89657	0.0791302	0.625072	1	0.891461
IPR017904	11	4	13	1	0.697273	2	7	0	1	122	6	23	0.895068	0.0834403	0.667704	0.999988	0.901421
IPR015503	3	428	2	1	0.7	1	2	1	1	45	2	4	0.894721	0.0767029	0.677412	0.999998	0.909149
IPR016378	6	69	6	1	0.426667	1	6	1	1	64	3	8	0.89358	0.0730784	0.688056	0.999981	0.898467
IPR001720	9	491	6	0.888889	0.465556	0	0	0	0	86	2	0	0.893528	0.081751	0.667201	0.999984	0.898284
IPR013284	6	48	3	1	0.446667	0	0	0	1	58	3	12	0.891168	0.07028	0.717612	0.999984	0.891739
IPR017597	10	323	9	1	0.404	1	8	0	1	103	7	5	0.891061	0.0866274	0.637135	0.999987	0.900298
IPR000164	47	57	43	0.914894	0.944681	3	15	1	1	202	18	3	0.890903	0.0952295	0.603792	0.999999	0.905125
IPR014375	10	518	8	1	0.163	1	5	1	1	53	4	2	0.88979	0.0735575	0.697017	0.996839	0.900926
IPR030610	3	580	4	1	0.06	1	4	1	1	39	3	1	0.888104	0.070218	0.688758	0.995858	0.895571
IPR008606	8	43	7	1	0.46375	2	8	0	1	124	3	11	0.886788	0.0904386	0.581087	0.999987	0.88279
IPR030611	5	299	4	1	0.304	1	2	1	1	30	4	9	0.886338	0.0871824	0.387923	0.998191	0.907908
IPR001436	37	17	9	0.27027	0.111892	2	4	0	1	90	6	18	0.885786	0.0779346	0.675899	0.999988	0.892978
IPR015503	3	415	2	1	0.86	1	1	1	1	39	2	5	0.885026	0.081505	0.636321	0.9987	0.906754
IPR008606	8	52	8	1	0.4625	2	10	0	1	124	4	12	0.884901	0.0887418	0.615611	0.999991	0.883894
IPR001436	37	152	6	0.4	0.2745	1	2	1	1	41	6	11	0.884192	0.0708357	0.688875	0.994531	0.891384
IPR007327	8	211	8	1	0.40625	0	0	0	1	62	4	2	0.884095	0.0680329	0.687961	0.98697	0.894499
IPR001790	13	340	9	0.9	0.778	2	2	0	0	79	5	0	0.883578	0.070251	0.693864	0.999988	0.891851
IPR001273	14	61	7	0.727273	0.419091	1	2	1	1	43	4	12	0.882556	0.0606262	0.636813	0.980036	0.887562
IPR002475	19	194	6	0.533333	0.584667	1	2	1	1	52	3	22	0.882456	0.0646626	0.69691	0.999996	0.885464
IPR017597	10	330	7	1	0.577	1	4	0	1	75	5	3	0.880891	0.0704987	0.678005	0.999796	0.884954
IPR000217	61	51	11	0.327869	0.326393	1	2	0	0	126	2	0	0.879433	0.102941	0.446139	0.999984	0.889846
IPR028309	6	1076	5	1	0.418333	1	2	0	1	69	3	8	0.878884	0.0730295	0.700323	0.999987	0.877037
IPR002117	8	628	9	0.5	0.5925	2	9	2	1	63	4	6	0.878436	0.080139	0.615846	0.999671	0.877751
IPR026716	5	146	5	1	0.546	0	0	0	0	60	3	0	0.87781	0.0698375	0.702804	0.999986	0.88993
IPR012399	5	363	5	1	0.272	1	3	0	0	64	4	0	0.87763	0.0717857	0.697095	0.998028	0.876887
IPR005819	34	159	9	0.441176	0.5	2	2	0	1	96	3	1	0.876813	0.0759118	0.695615	0.999987	0.88125
IPR016246	8	1210	7	1	0.11875	1	2	0	1	69	3	13	0.874392	0.0778499	0.658633	0.999986	0.880427
IPR002955	5	751	4	1	0.53	1	2	0	0	60	4	0	0.874086	0.0676078	0.702511	0.996564	0.871835
IPR029586	2	427	2	1	0.625	1	2	0	1	79	2	11	0.873702	0.0894273	0.649752	0.999985	0.874918
IPR013284	6	44	3	1	0.445	1	1	0	1	57	3	15	0.873338	0.0733519	0.701206	0.999892	0.876312
IPR000286	24	1284	6	0.461538	0.743077	0	0	0	1	72	4	3	0.87316	0.0656773	0.709487	0.999987	0.881943
IPR016336	4	840	5	1	0.245	0	0	0	1	66	2	7	0.872961	0.0860849	0.655462	0.999984	0.881173
IPR001612	12	71	4	0.555556	0.448889	2	2	0	1	66	4	15	0.872216	0.0664191	0.704296	0.999987	0.872528
IPR000164	47	62	65	1	0.868723	3	41	2	1	301	24	8	0.871972	0.110747	0.536555	0.999999	0.888682
IPR001904	5	249	4	0.8	0.516	1	3	0	1	66	4	7	0.871064	0.0680684	0.68636	0.999981	0.873108
IPR000286	24	1386	5	0.647059	0.612353	1	5	1	1	60	3	3	0.870986	0.0697721	0.708495	0.999999	0.866552
IPR029546	4	116	4	1	0.41	0	0	0	1	47	4	6	0.869219	0.0699984	0.6922	0.999888	0.877918
IPR001790	13	343	5	0.5	0.76	1	1	0	0	73	4	0	0.868907	0.0677245	0.694815	0.999987	0.870004
IPR016245	10	720	3	0.7	0.398	1	1	1	1	34	2	4	0.868813	0.0770949	0.597051	0.998804	0.88
IPR016257	28	993	18	1	0.330741	3	10	0	1	142	4	6	0.868392	0.106368	0.378065	0.999988	0.870229
IPR000276	326	1405	2	0.134969	0.0882209	3	3	3	1	2	2	2	0.867021	0.100018	0.459053	0.999971	0.879264
IPR016244	3	1289	3	1	0.16	3	7	1	1	56	2	11	0.86661	0.0885206	0.646985	0.999817	0.851375
IPR016245	10	1336	3	1	0.495714	0	0	0	1	63	2	14	0.866183	0.0863104	0.63203	0.999983	0.876757
IPR002955	5	759	5	1	0.53	1	3	0	1	60	5	1	0.865411	0.0684632	0.684399	0.996583	0.871784
IPR000751	11	358	4	0.727273	0.498182	0	0	0	1	59	3	15	0.864458	0.0666093	0.698261	0.999986	0.871878
IPR001094	22	754	6	0.315789	0.283158	0	0	0	1	58	5	7	0.864332	0.0670251	0.625116	0.996568	0.869601
IPR002955	5	557	6	1	0.834	0	0	0	0	58	5	0	0.863748	0.0854832	0.450958	0.999932	0.876758
IPR016257	28	772	21	1	0.397143	2	9	1	1	118	3	10	0.863608	0.116753	0.284677	1	0.863911
IPR000164	47	67	43	0.93617	0.825106	3	4	0	1	178	18	5	0.863201	0.143346	0.25492	0.999854	0.900863
IPR014376	13	615	12	1	0.135385	2	4	0	1	81	4	11	0.862703	0.0889246	0.459018	0.999987	0.864032
IPR001951	22	13	12	1	0.725909	0	0	0	0	78	9	0	0.861544	0.142676	0.0687572	0.998141	0.897193
IPR012234	6	352	5	1	0.59	2	3	0	1	73	3	11	0.861416	0.0735341	0.693949	0.999987	0.850772
IPR000286	24	1388	5	0.4375	0.590625	1	5	1	1	61	3	4	0.860883	0.0732061	0.681517	0.999999	0.850806
IPR005984	6	16	5	1	0.238333	1	5	1	1	34	5	5	0.859862	0.0753517	0.63986	0.992509	0.866073
IPR000798	32	1319	9	0.354839	0.415161	1	1	0	1	84	3	31	0.858877	0.0735271	0.692134	0.999986	0.866126
IPR017401	6	890	5	1	0.526667	1	3	1	1	33	4	1	0.858429	0.0647198	0.636794	0.969755	0.864482
IPR012152	5	62	2	0.6	0.156	1	3	1	0	39	2	0	0.857111	0.0798941	0.620958	0.998389	0.856152
IPR012234	6	527	6	1	0.21	3	7	1	1	52	3	10	0.856763	0.0806751	0.625327	0.996526	0.855236
IPR016244	3	1290	3	1	0.156667	2	6	1	1	48	2	11	0.855135	0.0883262	0.667999	0.997107	0.851996
IPR016246	8	1215	7	1	0.1775	1	7	1	1	53	3	11	0.854365	0.0830187	0.622853	0.995928	0.854906
IPR002117	8	99	1	0.333333	0.473333	0	0	0	1	83	1	26	0.854127	0.141189	0.276691	0.999965	0.88705
IPR006800	3	94	1	1	0.276667	2	2	2	1	2	1	1	0.853469	0.0884704	0.421838	0.996769	0.85599
IPR014376	13	779	13	1	0.283077	1	1	0	1	74	4	10	0.853418	0.0913225	0.454235	0.999941	0.864264
IPR001273	14	113	4	0.727273	0.540909	0	0	0	1	52	4	13	0.853051	0.0583644	0.701024	0.995819	0.854169
IPR015812	8	878	4	1	0.365714	2	3	1	1	40	2	15	0.852952	0.076249	0.635598	0.998089	0.857767
IPR006800	3	92	1	1	0.3	2	2	2	1	2	1	1	0.85101	0.0911613	0.353962	0.996244	0.853827
IPR026667	3	686	3	1	0.596667	1	3	0	0	64	3	0	0.850414	0.0753827	0.68282	0.999987	0.836546
IPR008606	8	76	6	1	0.4875	1	1	0	1	59	3	8	0.849324	0.0690315	0.686947	0.999842	0.848792
IPR016239	15	415	6	0.666667	0.525333	1	1	0	1	67	3	3	0.848221	0.0667607	0.693075	0.999986	0.853424
IPR000276	326	1398	3	0.318471	0.272739	3	7	3	1	13	2	1	0.845343	0.0780526	0.586066	0.99614	0.849362
IPR027084	2	702	1	1	0.43	2	2	2	0	2	1	0	0.844331	0.0767825	0.622202	0.99247	0.853717
IPR016245	10	1320	4	0.6	0.442	2	6	2	1	26	3	12	0.844282	0.0681889	0.634797	0.96865	0.849495
IPR016251	9	1123	11	1	0.242222	1	11	1	1	80	3	10	0.843985	0.103882	0.48638	0.99999	0.849953
IPR012234	6	296	2	1	0.5625	2	3	2	1	8	2	1	0.843931	0.0695073	0.635928	0.966217	0.85026
IPR012152	5	546	5	1	0.504	1	2	0	1	61	3	14	0.843867	0.0708563	0.695856	0.999975	0.83721
IPR015439	1	760	1	1	0.46	2	2	2	1	2	1	1	0.843378	0.0741207	0.637811	0.991475	0.850805
IPR017025	3	36	3	1	0.29	0	0	0	0	43	3	0	0.841711	0.0819674	0.471332	0.981292	0.839405
IPR001508	41	1172	3	0.212121	0.342727	2	2	0	1	69	3	12	0.8406	0.0744948	0.616531	0.999986	0.833543
IPR007482	4	114	2	1	0.365	0	0	0	0	53	2	0	0.840567	0.108059	0.27368	0.999981	0.845477
IPR030214	4	256	4	1	0.29	0	0	0	1	39	4	5	0.840191	0.0889956	0.409236	0.95609	0.853272
IPR001292	3	111	1	1	0.366667	1	1	1	1	19	1	4	0.839497	0.112314	0.474218	0.998356	0.869521
IPR001377	10	247	4	0.571429	0.717143	3	6	0	1	81	4	1	0.838917	0.0875673	0.4953	0.999987	0.83446
IPR002112	10	133	4	1	0.434	2	4	2	1	13	2	5	0.838354	0.06294	0.652578	0.951494	0.853103
IPR006760	11	68	10	1	0.45	0	0	0	0	55	5	0	0.838269	0.11636	0.0488512	0.968009	0.860999
IPR027516	7	163	4	0.714286	0.542857	1	1	0	0	53	4	0	0.838252	0.0585127	0.699904	0.996384	0.843593
IPR013284	6	52	3	1	0.505	0	0	0	1	47	3	8	0.838176	0.0689385	0.640581	0.984791	0.83514
IPR030610	3	579	4	1	0.1	1	4	1	1	27	3	1	0.837409	0.0731133	0.609633	0.961941	0.848079
IPR008466	9	77	3	0.888889	0.704444	2	2	1	1	30	3	4	0.83723	0.0671228	0.615143	0.997688	0.839869
IPR022786	1	201	1	1	0.44	3	3	3	1	1	1	1	0.836741	0.110088	0.517279	0.999219	0.843208
IPR003094	16	906	5	1	0.688333	2	3	1	1	31	4	3	0.836725	0.0622451	0.635092	0.961341	0.843995
IPR001436	37	23	5	0.318182	0.136364	1	2	1	1	24	5	6	0.835953	0.0796036	0.605643	0.977342	0.844092
IPR022786	1	202	1	1	0.53	3	3	3	1	1	1	1	0.834995	0.102904	0.552872	0.998375	0.847761
IPR001951	22	9	13	1	0.788182	0	0	0	0	71	11	0	0.83425	0.159389	0.187599	0.998689	0.887057
IPR017401	6	726	6	1	0.675	1	6	0	1	74	4	6	0.834237	0.0741654	0.628868	0.999986	0.834095
IPR001978	20	88	5	0.294118	0.647059	1	4	1	1	45	5	13	0.833814	0.0777244	0.591724	0.995953	0.846732
IPR017862	5	236	5	1	0.732	0	0	0	0	45	5	0	0.833499	0.0778886	0.63457	0.973137	0.83998
IPR012234	6	323	6	1	0.606667	1	1	0	1	59	3	13	0.833017	0.0700335	0.669189	0.999964	0.829494
IPR000161	1	363	1	1	0.61	2	2	2	1	2	1	2	0.832859	0.0737809	0.61367	0.986831	0.83448
IPR002289	8	447	2	0.375	0.4825	1	1	2	1	3	2	1	0.832423	0.104498	0.437019	0.9894	0.841281
IPR001580	15	648	4	0.615385	0.712308	1	1	0	0	65	3	0	0.832085	0.0684768	0.681034	0.999986	0.82902
IPR000164	47	165	23	0.893617	0.0857447	0	0	0	1	82	8	1	0.831632	0.123305	0.470871	0.993051	0.85439
IPR003968	37	310	1	0.945946	0.0721622	2	2	2	1	1	1	1	0.831239	0.0971296	0.559271	0.98877	0.840834
IPR030118	2	600	2	1	0.04	1	1	1	1	7	2	2	0.830734	0.0825878	0.598332	0.981975	0.843649
IPR013284	6	692	6	1	0.271667	0	0	0	1	40	4	4	0.830037	0.0744853	0.604038	0.953673	0.840627
IPR001925	15	118	6	0.733333	0.33	1	4	0	1	63	4	1	0.82981	0.0652464	0.671993	0.996541	0.821328
IPR001192	36	1875	4	0.571429	0.265714	0	0	0	1	44	4	2	0.829533	0.0631795	0.66125	0.999862	0.831984
IPR001033	9	668	7	0.777778	0.527778	1	1	0	1	64	3	1	0.829233	0.0693943	0.660399	0.999986	0.828763
IPR002418	7	64	7	1	0.447143	0	0	0	1	65	2	23	0.82918	0.0974941	0.599206	0.999979	0.831234
IPR029586	2	349	3	1	0.78	1	2	1	1	36	2	7	0.829179	0.0762656	0.604438	0.998329	0.838864
IPR012233	7	426	6	1	0.291429	2	6	0	1	65	4	14	0.828493	0.0762059	0.624761	0.99656	0.827397
IPR002117	8	78	2	0.25	0.4675	1	1	1	1	35	2	8	0.827624	0.0851111	0.588074	0.999993	0.825932
IPR005984	6	17	5	1	0.293333	1	5	1	1	28	5	4	0.827573	0.0804305	0.553771	0.976534	0.837393
IPR008631	10	706	7	0.9	0.655	1	1	0	1	50	6	9	0.827328	0.0777142	0.628269	0.978177	0.844704
IPR026667	3	244	2	1	0.593333	0	0	0	0	56	2	0	0.82725	0.121135	0.063653	0.999981	0.83875
IPR002117	8	625	6	1	0.5825	2	9	2	1	32	3	5	0.826834	0.0828527	0.609563	0.967514	0.837652
IPR012234	6	526	5	1	0.116667	3	8	1	1	44	3	4	0.826235	0.0850333	0.611792	0.995054	0.825085
IPR001951	22	17	17	1	0.671818	0	0	0	0	85	15	0	0.826096	0.204408	0.112442	0.999085	0.903578
IPR005938	8	771	3	1	0.33875	1	1	1	1	10	3	1	0.826025	0.0745595	0.599428	0.947617	0.841814
IPR008297	6	2744	1	1	0.676667	3	3	3	1	1	1	1	0.825908	0.10879	0.363098	0.997988	0.83888
IPR016246	8	1363	1	0.75	0.66125	4	5	4	1	3	1	2	0.825597	0.189379	-0.0362197	0.998879	0.884133
IPR001951	22	22	14	1	0.548182	0	0	0	1	60	11	1	0.825269	0.164584	0.180952	0.998582	0.880356
IPR001951	22	49	6	0.952381	0.159048	0	0	0	0	34	6	0	0.824951	0.102306	0.452826	0.980627	0.838053
IPR012198	16	167	11	0.6875	0.475	2	4	0	1	68	7	2	0.823646	0.0887541	0.439561	0.984997	0.837009
IPR000043	10	154	4	1	0.545	2	2	2	1	6	2	1	0.82341	0.0914387	0.620668	0.977027	0.840236
IPR016251	9	1124	11	1	0.347778	1	11	1	1	75	3	7	0.822646	0.108504	0.428437	0.999951	0.825622
IPR008297	6	2743	1	1	0.716667	3	3	3	1	1	1	1	0.82212	0.114525	0.385554	0.998172	0.836582
IPR017361	2	383	2	1	0.82	2	4	2	1	14	2	6	0.820252	0.0702321	0.577419	0.948769	0.836092
IPR014375	10	679	10	1	0.256	1	3	1	1	35	4	5	0.819685	0.0763252	0.567744	0.962199	0.832552
IPR000091	3	432	3	1	0.453333	1	2	1	0	18	3	0	0.814909	0.0693217	0.552316	0.948066	0.827472
IPR017361	2	382	2	1	0.86	2	4	2	1	14	2	5	0.814323	0.0710337	0.571157	0.948266	0.827288
IPR016245	10	1294	6	1	0.449	1	2	1	1	26	3	8	0.813697	0.0643344	0.564548	0.937343	0.823054
IPR000276	326	1310	1	0.2	0.6065	3	3	3	1	2	1	1	0.812724	0.108675	0.269926	0.981998	0.820221
IPR013790	21	758	13	0.882353	0.817059	2	19	2	1	83	4	8	0.812715	0.124748	0.30611	0.999865	0.825898
IPR000832	70	6558	7	0.573529	0.384853	3	3	2	1	14	3	2	0.812033	0.09064	0.355194	0.940561	0.825899
IPR002117	8	627	7	0.571429	0.604286	3	17	3	1	39	3	5	0.811887	0.108878	0.491459	0.99811	0.819376
IPR005703	9	68	1	1	0.237778	2	2	2	1	1	1	1	0.810732	0.0864806	0.569563	0.990408	0.825256
IPR002117	8	54	3	0.75	0.33375	1	3	1	1	34	2	11	0.810182	0.0711607	0.598424	0.997836	0.807313
IPR017597	10	325	8	1	0.468	1	9	1	0	43	6	0	0.809726	0.0883395	0.569637	0.985428	0.818594
IPR001664	152	1619	8	0.186207	0.373793	4	18	1	1	86	5	1	0.809109	0.119678	0.406105	0.999853	0.818771
IPR016245	10	1045	6	0.7	0.452	0	0	0	1	54	3	16	0.808696	0.0652153	0.617889	0.997564	0.813205
IPR028309	6	1048	5	0.833333	0.59	2	3	0	1	65	3	12	0.807589	0.0671934	0.663396	0.999986	0.79761
IPR002958	4	424	3	1	0.6475	2	3	2	1	6	3	1	0.806477	0.0976763	0.54624	0.966603	0.817684
IPR031150	4	137	4	1	0.7375	1	4	1	1	29	4	1	0.806068	0.0640836	0.626918	0.955767	0.815322
IPR028309	6	1080	3	0.5	0.468333	2	3	0	1	63	3	9	0.805792	0.0760265	0.635274	0.999986	0.789911
IPR000040	6	289	1	1	0.276667	2	2	2	1	1	1	2	0.805739	0.0836559	0.575741	0.988998	0.815273
IPR020455	3	706	3	1	0.12	1	3	1	1	15	3	4	0.805569	0.0666137	0.596463	0.969326	0.807406
IPR030118	2	592	2	1	0.105	1	2	1	1	15	2	4	0.80521	0.088561	0.538612	0.989573	0.813614
IPR006509	4	237	3	1	0.6075	0	0	0	0	53	2	0	0.804235	0.0941262	0.594066	0.999978	0.798566
IPR017597	10	319	6	1	0.371	0	0	0	0	32	5	0	0.803583	0.0754187	0.593318	0.933318	0.816818
IPR008297	6	1986	2	0.5	0.663333	2	2	2	0	6	2	0	0.803407	0.0949064	0.484591	0.961028	0.817542
IPR015439	1	758	1	1	0.48	3	3	2	1	5	1	5	0.801817	0.078686	0.595507	0.966553	0.811036
IPR012486	7	485	4	0.714286	0.361429	0	0	0	0	46	3	0	0.800895	0.0641948	0.549558	0.932341	0.804963
IPR001904	5	192	4	1	0.626	2	3	1	1	21	4	2	0.800686	0.0667546	0.601755	0.956461	0.807517
IPR000164	47	101	44	0.914894	0.721489	3	22	1	1	147	17	2	0.800347	0.154127	0.222283	0.99852	0.831082
IPR000911	7	46	6	0.857143	0.24	1	1	0	0	42	4	0	0.799865	0.0663266	0.610727	0.933207	0.802771
IPR000105	3	377	3	1	0.703333	1	1	1	1	13	3	9	0.798422	0.0770336	0.589184	0.936276	0.810342
IPR000040	6	291	1	1	0.38	2	2	2	1	1	1	2	0.79771	0.0783371	0.599181	0.982376	0.80221
IPR001292	3	310	1	1	0.37	1	1	1	1	12	1	9	0.796702	0.104075	0.468262	0.99763	0.812311
IPR017597	10	262	6	0.7	0.267	2	4	0	1	56	4	2	0.796694	0.0686923	0.656124	0.995841	0.793065
IPR001508	41	1342	4	0.658537	0.597317	1	2	1	1	27	3	8	0.796042	0.0610116	0.572375	0.927259	0.800134
IPR031150	4	139	4	1	0.7825	1	4	1	1	28	4	1	0.79539	0.0649547	0.594056	0.948662	0.808048
IPR022786	1	200	1	1	0.43	2	2	2	1	1	1	1	0.794853	0.0772994	0.612824	0.976752	0.798392
IPR013790	21	760	13	0.882353	0.903529	1	13	1	1	84	4	8	0.794818	0.109984	0.367578	0.999986	0.796492
IPR000116	7	117	5	1	0.894286	1	3	0	0	66	3	0	0.794145	0.0696476	0.58647	0.999986	0.784946
IPR004122	3	5	3	1	0.833333	2	4	2	1	9	3	4	0.79386	0.0754482	0.577087	0.92533	0.799697
IPR026716	5	150	5	1	0.522	1	4	0	0	62	3	0	0.793487	0.0735271	0.652185	0.99982	0.780955
IPR002112	10	305	7	0.9	0.713	0	0	0	1	56	3	6	0.793347	0.0712568	0.600936	0.999936	0.789121
IPR015439	1	759	1	1	0.47	2	2	2	1	1	1	1	0.792559	0.0763025	0.624119	0.970529	0.793404
IPR001951	22	6	12	1	0.882273	1	3	0	0	62	10	0	0.791453	0.161326	0.129847	0.998064	0.823332
IPR016246	8	1365	1	0.125	0.6725	3	3	3	1	2	1	2	0.791275	0.122815	0.264459	0.979139	0.806502
IPR020455	3	707	3	1	0.13	1	3	1	1	13	3	3	0.791256	0.0599178	0.650806	0.946234	0.793228
IPR000276	326	1397	3	0.148148	0.342	3	7	3	1	9	2	5	0.790956	0.094576	0.48191	0.995946	0.790286
IPR009147	2	660	2	1	0.29	1	1	1	1	8	2	4	0.788946	0.0755809	0.587899	0.938556	0.802776
IPR001978	20	89	4	0.294118	0.627059	1	5	1	1	40	4	13	0.787886	0.0748946	0.602495	0.961551	0.802385
IPR011778	17	512	9	0.733333	0.473333	2	6	0	1	84	3	1	0.787885	0.0901267	0.551865	0.999986	0.776345
IPR022786	1	203	1	1	0.56	2	2	2	1	1	1	1	0.787362	0.0744668	0.621905	0.948919	0.787097
IPR016468	11	86	3	1	0.36	1	1	1	1	6	3	4	0.787151	0.08054	0.552643	0.920496	0.805662
IPR000161	1	362	1	1	0.57	2	2	2	1	1	1	1	0.786589	0.0743929	0.619759	0.945761	0.786961
IPR000057	1	351	1	1	0.59	2	2	2	1	1	1	1	0.784647	0.0742211	0.6154	0.943093	0.78801
IPR000164	47	63	21	0.914894	0.854894	4	86	2	1	258	11	22	0.784551	0.207981	0.0186013	0.999996	0.825763
IPR000057	1	352	1	1	0.6	2	2	2	1	1	1	1	0.78348	0.0741016	0.613188	0.945346	0.785433
IPR003175	6	12	2	1	0.525	1	1	0	1	51	2	20	0.783087	0.0991026	0.593664	0.999964	0.765362
IPR030080	3	108	3	1	0.17	1	1	0	1	37	3	3	0.782616	0.12143	-0.0994034	0.987769	0.783693
IPR016245	10	1319	3	0.3	0.454	2	7	2	1	20	3	4	0.78183	0.0827018	0.503508	0.963676	0.789549
IPR001664	152	333	5	0.232558	0.308488	2	3	1	1	26	4	1	0.77974	0.0712172	0.594395	0.918299	0.791506
IPR000057	1	353	1	1	0.63	2	2	2	1	1	1	1	0.779446	0.0739989	0.606426	0.95156	0.777298
IPR000161	1	364	1	1	0.63	2	2	2	1	1	1	1	0.779446	0.0739989	0.606426	0.95156	0.777298
IPR005314	3	1492	2	1	0.566667	1	1	1	1	13	2	4	0.779263	0.0815418	0.554394	0.986238	0.790883
IPR028438	2	141	2	1	0.26	1	2	1	0	15	2	0	0.77887	0.077636	0.552736	0.967108	0.785593
IPR004468	7	592	4	0.833333	0.521667	2	4	1	0	40	2	0	0.778686	0.078657	0.596441	0.992541	0.778615
IPR014376	13	358	3	0.363636	0.570909	1	2	0	1	60	3	8	0.77835	0.0699416	0.580017	0.999985	0.767921
IPR017288	3	112	1	1	0.64	2	2	2	0	1	1	0	0.778025	0.0741387	0.604132	0.953456	0.774708
IPR020461	3	685	2	1	0.12	1	2	1	1	11	2	4	0.777997	0.0719551	0.560351	0.967169	0.772929
IPR008045	4	151	3	0.75	0.59	1	1	0	1	49	3	2	0.777779	0.0604145	0.641638	0.990947	0.770068
IPR015503	3	431	3	1	0.643333	0	0	0	1	41	3	8	0.777706	0.067826	0.609983	0.987529	0.76883
IPR003913	4	1547	3	1	0.71	0	0	0	1	43	3	2	0.777592	0.0678492	0.605887	0.960135	0.773171
IPR001273	14	104	4	0.833333	0.59	0	0	0	1	38	4	6	0.776259	0.075011	0.502199	0.89232	0.794832
IPR012234	6	297	2	1	0.565	2	3	2	1	4	2	1	0.77608	0.0824635	0.552807	0.947338	0.788438
IPR020461	3	686	2	1	0.13	1	2	1	1	11	2	4	0.775775	0.0712043	0.560293	0.964616	0.771275
IPR003968	37	309	1	0.540541	0.0656757	2	2	2	1	1	1	1	0.775064	0.0971099	0.498239	0.960713	0.7839
IPR005952	12	129	7	1	0.228333	1	1	0	0	47	3	0	0.774575	0.0763422	0.509691	0.991976	0.769729
IPR001757	103	187	5	0.510638	0.379362	2	3	2	0	9	5	0	0.774171	0.16716	0.250282	0.97901	0.821441
IPR002101	8	159	8	1	0.545	0	0	0	1	34	5	1	0.773291	0.0786109	0.56216	0.906677	0.782244
IPR016246	8	1364	1	0.375	0.68125	4	4	4	1	2	1	2	0.772218	0.244445	-0.587337	0.999051	0.855716
IPR001508	41	1315	3	0.097561	0.529024	1	2	0	1	64	3	13	0.771758	0.0805908	0.571297	0.999985	0.766199
IPR008297	6	2745	1	1	0.69	2	2	2	1	1	1	1	0.770385	0.0755289	0.592376	0.961719	0.770219
IPR028772	4	237	4	1	0.1675	0	0	0	1	23	4	4	0.77026	0.0692186	0.549713	0.895242	0.779125
IPR018867	3	261	3	1	0.326667	0	0	0	1	33	3	1	0.770037	0.0833807	0.252614	0.894964	0.767992
IPR028435	10	1012	1	0.9	0.536	2	2	2	1	1	1	1	0.767831	0.0700819	0.616513	0.924429	0.772476
IPR008631	10	710	7	0.9	0.716	2	4	0	1	49	6	7	0.767371	0.0879857	0.466209	0.946296	0.768477
IPR001904	5	65	4	0.8	0.422	0	0	0	1	33	4	7	0.766443	0.0678635	0.531465	0.878287	0.781463
IPR014375	10	660	10	1	0.325	0	0	0	1	43	4	3	0.765667	0.0760122	0.493891	0.912062	0.781776
IPR000276	326	1708	15	0.217857	0.338679	4	28	4	1	32	5	5	0.765478	0.149642	0.341161	0.992358	0.790175
IPR004301	7	103	3	0.428571	0.205714	0	0	0	1	42	3	1	0.764793	0.0644708	0.588141	0.954109	0.764488
IPR027227	2	466	2	1	0.61	2	4	2	1	6	2	2	0.764758	0.0700976	0.535674	0.937773	0.777321
IPR000832	70	6555	2	0.344262	0.353115	2	2	2	1	3	2	2	0.764559	0.0926115	0.417086	0.939616	0.773
IPR002101	8	167	6	1	0.42375	1	2	0	1	42	4	1	0.764099	0.0600961	0.610038	0.906188	0.771027
IPR001464	33	212	7	0.28125	0.469062	3	10	1	1	39	6	4	0.763932	0.0992571	0.496374	0.97408	0.795106
IPR008045	4	42	3	1	0.765	2	5	2	0	9	3	0	0.763692	0.0753656	0.52638	0.914107	0.769312
IPR017071	8	820	4	0.75	0.56	0	0	0	0	38	4	0	0.763007	0.107442	-0.0409467	0.887575	0.78923
IPR001664	152	280	11	0.314286	0.282714	4	21	1	1	68	6	4	0.762958	0.14582	0.186025	0.996585	0.796449
IPR003005	9	304	6	1	0.715	1	4	1	0	33	3	0	0.76293	0.0648343	0.545088	0.920541	0.765211
IPR016245	10	1321	3	0.3	0.479	2	7	2	1	17	3	3	0.762881	0.0824462	0.495534	0.955154	0.772064
IPR000175	31	570	3	0.935484	0.00064516	1	1	1	1	5	2	4	0.762681	0.0794669	0.560121	0.949033	0.778429
IPR015451	6	289	6	1	0.681667	1	3	1	1	39	2	24	0.762444	0.0804016	0.547887	0.978419	0.767238
IPR001978	20	220	5	0.45	0.413	2	4	1	1	21	5	9	0.762373	0.0803736	0.598447	0.932543	0.772091
IPR003968	37	308	1	0.432432	0.0678378	2	2	2	1	1	1	1	0.761997	0.102159	0.416503	0.973146	0.77246
IPR016243	12	791	5	0.714286	0.42	1	2	1	1	31	2	10	0.76082	0.0726214	0.542093	0.973655	0.768496
IPR001723	69	236	2	0.215385	0.485538	2	2	2	1	4	2	4	0.760589	0.0930909	0.480675	0.946284	0.763696
IPR014376	13	759	13	1	0.338462	2	4	0	1	68	4	6	0.760336	0.0830581	0.368755	0.923943	0.7608
IPR027227	2	467	2	1	0.64	2	4	2	1	6	2	2	0.759712	0.070324	0.529906	0.935579	0.76674
IPR001757	103	377	3	0.526316	0.393158	2	3	2	0	5	3	0	0.759072	0.101452	0.397554	0.950778	0.771
IPR008297	6	2742	1	1	0.748333	2	2	2	1	1	1	1	0.758962	0.0797515	0.578097	0.969142	0.751867
IPR029586	2	350	2	1	0.79	1	3	1	1	30	2	7	0.758839	0.0740711	0.574343	0.99847	0.75835
IPR001192	36	1879	4	0.571429	0.281429	1	3	1	1	15	4	1	0.758474	0.0631052	0.594005	0.905661	0.754892
IPR002115	6	132	2	1	0.325	1	2	1	1	14	2	3	0.757702	0.0712597	0.560917	0.933651	0.759389
IPR027227	2	468	2	1	0.66	2	4	2	1	6	2	2	0.756214	0.0706361	0.526119	0.934075	0.761958
IPR002117	8	387	5	0.5	0.67125	2	2	0	1	53	4	14	0.755286	0.0723021	0.416587	0.895835	0.768328
IPR016239	15	719	10	1	0.106667	0	0	0	1	47	3	10	0.755039	0.104885	0.261291	0.964796	0.759219
IPR003175	6	331	1	0.666667	0.633333	2	3	3	0	1	1	0	0.754919	0.174324	0.012477	0.996554	0.776412
IPR023088	39	151	4	0.454545	0.367273	0	0	1	1	8	3	3	0.754317	0.123324	0.195893	0.953631	0.760217
IPR016468	11	165	1	0.818182	0.454545	2	2	2	0	1	1	0	0.753946	0.0709566	0.580391	0.915151	0.752668
IPR006931	7	188	6	1	0.451429	1	1	0	1	36	4	2	0.753645	0.0615512	0.595063	0.893534	0.755833
IPR026668	2	658	2	1	0.61	1	2	0	0	54	2	0	0.753472	0.104547	0.472211	0.999977	0.738851
IPR000116	7	56	7	1	0.901429	1	2	0	1	44	5	3	0.752432	0.0735667	0.569281	0.892991	0.761839
IPR008297	6	1849	1	0.833333	0.556667	2	2	2	1	1	1	1	0.751185	0.0697082	0.604236	0.915708	0.753354
IPR005952	12	20	4	0.833333	0.125833	0	0	0	0	23	4	0	0.751081	0.0658289	0.541462	0.871978	0.760101
IPR001557	28	438	9	0.642857	0.172143	1	1	0	0	49	4	0	0.750866	0.103216	0.167842	0.921543	0.763597
IPR001231	3	749	3	1	0.626667	2	3	1	1	28	2	4	0.750629	0.0689141	0.553882	0.991299	0.750106
IPR002117	8	693	9	1	0.74	1	2	1	1	33	3	9	0.749172	0.0788941	0.481829	0.910956	0.753914
IPR026667	3	254	3	1	0.633333	0	0	0	0	37	3	0	0.749134	0.0653427	0.58294	0.988933	0.743686
IPR028456	3	215	2	1	0.74	2	3	2	0	4	2	0	0.748899	0.0863173	0.542475	0.936675	0.762408
IPR001630	11	127	4	0.909091	0.534545	1	1	1	1	7	3	1	0.748304	0.0725785	0.553745	0.889857	0.749992
IPR000276	326	1704	4	0.181818	0.334652	4	22	4	1	18	2	6	0.747839	0.146796	0.294775	0.995438	0.764136
IPR030118	2	590	2	1	0.09	1	2	1	1	7	2	3	0.746776	0.0658343	0.582435	0.927864	0.744467
IPR001508	41	1307	2	0.421053	0.530526	2	2	2	1	5	1	1	0.746715	0.104359	0.268062	0.964858	0.757194
IPR002955	5	586	3	1	0.732	0	0	0	1	39	3	1	0.746168	0.0682331	0.564112	0.999561	0.742251
IPR013284	6	56	4	1	0.56	0	0	0	1	28	4	7	0.745393	0.0723643	0.496185	0.857006	0.754862
IPR008025	10	82	9	1	0.473	0	0	0	1	39	4	6	0.745103	0.0692843	0.54632	0.895418	0.758121
IPR000239	21	648	9	0.714286	0.244762	1	2	0	0	42	5	0	0.74381	0.0809959	0.548175	0.927854	0.75794
IPR002955	5	560	5	1	0.802	0	0	0	0	29	5	0	0.743747	0.090259	0.45363	0.897562	0.765657
IPR000704	6	14	3	1	0.763333	2	6	2	1	10	3	2	0.743656	0.0792243	0.460893	0.894196	0.749633
IPR000751	11	112	1	0.454545	0.520909	2	2	2	1	2	1	1	0.742883	0.0720007	0.577813	0.931438	0.747347
IPR000704	6	15	3	1	0.67	2	6	2	1	9	3	1	0.742315	0.0794572	0.485951	0.881606	0.750721
IPR030269	4	4041	3	1	0.1175	0	0	0	0	24	3	0	0.742091	0.0683784	0.515346	0.911979	0.743193
IPR001404	24	697	4	0.727273	0.197727	0	0	1	0	9	2	0	0.741796	0.156373	-0.123854	0.971198	0.77093
IPR000164	47	113	34	0.93617	0.749149	1	8	0	0	105	13	0	0.74065	0.179455	-0.0109409	0.997079	0.780137
IPR003938	22	1580	1	0.625	0.65875	3	3	3	1	1	1	1	0.740367	0.193325	-0.172365	0.996745	0.761696
IPR027766	3	358	3	1	0.68	0	0	0	0	37	3	0	0.739652	0.066406	0.562842	0.989536	0.73903
IPR007062	6	211	4	0.666667	0.675	1	4	1	1	30	3	1	0.738778	0.0578282	0.581902	0.852348	0.744517
IPR030635	2	573	2	1	0.3	1	2	1	0	11	2	0	0.738143	0.0621755	0.558337	0.891241	0.735836
IPR015459	2	186	1	1	0.5	1	1	1	1	8	1	4	0.737945	0.102192	0.450961	0.993692	0.749653
IPR028848	3	347	3	1	0.436667	0	0	0	1	31	3	3	0.73742	0.0551629	0.550323	0.847617	0.734273
IPR001094	22	898	7	1	0.415	0	0	0	1	30	4	5	0.736021	0.0662036	0.540972	0.893003	0.746811
IPR016244	3	1404	4	1	0.0566667	0	0	0	1	36	2	15	0.735903	0.101357	0.535525	0.953643	0.720424
IPR001436	37	76	7	0.611111	0.124167	1	2	0	1	34	5	8	0.73571	0.0808849	0.491778	0.889602	0.749762
IPR001192	36	1878	3	0.428571	0.242857	1	4	1	1	23	3	3	0.734797	0.0596364	0.559118	0.888562	0.740687
IPR020636	60	994	12	0.383333	0.352	3	13	2	1	33	4	5	0.734784	0.101786	0.467483	0.919691	0.755603
IPR002115	6	133	2	1	0.228333	1	2	1	1	9	2	4	0.73475	0.0607985	0.549283	0.890576	0.735088
IPR001664	152	124	19	0.576159	0.44404	3	19	2	0	48	6	0	0.734373	0.133176	0.299551	0.989758	0.75968
IPR016249	2	1064	2	1	0.375	0	0	0	1	39	2	22	0.734023	0.101556	0.419355	0.95749	0.72688
IPR017304	4	110	4	1	0.265	0	0	0	0	41	2	0	0.733841	0.100529	0.378281	0.933504	0.724164
IPR006289	8	135	4	0.75	0.74375	1	1	0	0	41	4	0	0.733294	0.0659937	0.514288	0.854503	0.745551
IPR017361	2	380	2	1	0.825	1	2	1	1	22	2	7	0.732943	0.0781915	0.51395	0.997673	0.738829
IPR015459	2	188	1	1	0.44	2	3	2	1	3	1	1	0.732815	0.0951937	0.426932	0.93547	0.743554
IPR028318	3	319	2	1	0.05	1	3	1	1	11	2	1	0.732742	0.0814778	0.51489	0.957477	0.728841
IPR026682	2	247	2	1	0.42	1	2	0	1	48	2	6	0.73242	0.101588	0.474532	0.995832	0.716574
IPR007062	6	212	4	0.666667	0.676667	1	4	1	1	29	3	1	0.731051	0.0584393	0.570748	0.858559	0.737185
IPR000164	47	102	18	0.893617	0.705745	2	47	1	1	101	8	5	0.73091	0.206475	0.0977959	0.999108	0.785905
IPR029553	2	740	2	1	0.03	1	2	1	1	5	2	1	0.730829	0.0724187	0.576302	0.911802	0.737188
IPR000956	11	110	6	1	0.440909	0	0	0	1	37	3	10	0.730023	0.0606595	0.548601	0.859514	0.72315
IPR015503	3	427	2	1	0.743333	1	2	1	1	20	2	1	0.729995	0.0764886	0.503277	0.995054	0.733492
IPR001970	3	707	3	1	0.54	0	0	0	1	33	3	2	0.729102	0.0680503	0.346131	0.841487	0.730479
IPR023217	1	1229	1	1	0.62	1	1	1	1	10	1	1	0.728595	0.10872	0.408166	0.996235	0.747751
IPR015727	10	1132	5	1	0.78	0	0	0	1	41	3	9	0.728405	0.0640728	0.573729	0.999246	0.724096
IPR026668	2	177	2	1	0.79	0	0	0	0	47	2	0	0.727296	0.102124	0.433993	0.999957	0.716457
IPR017862	5	244	5	1	0.712	2	3	0	0	37	5	0	0.726972	0.0774238	0.495029	0.879557	0.744288
IPR017337	3	120	2	1	0.45	0	0	0	0	40	2	0	0.726084	0.0975514	0.462392	0.94322	0.716952
IPR002958	4	422	2	1	0.6575	2	4	2	1	5	2	2	0.724613	0.072921	0.519191	0.900736	0.727038
IPR001353	46	327	3	0.277778	0.771111	1	1	0	1	56	3	1	0.724494	0.0871066	0.45799	0.999983	0.722619
IPR028309	6	1095	6	1	0.461667	1	1	0	1	32	4	4	0.723388	0.0620639	0.566019	0.879739	0.734888
IPR002101	8	150	5	1	0.65125	2	2	0	0	49	3	0	0.722571	0.052652	0.576345	0.871164	0.721816
IPR001807	16	1105	1	0.75	0.62625	2	2	2	1	1	1	1	0.722188	0.071437	0.57588	0.893999	0.72506
IPR000276	326	1730	18	0.423792	0.602937	4	50	4	1	35	5	8	0.721934	0.175831	0.0956885	0.992286	0.766194
IPR020455	3	516	3	1	0.29	0	0	0	1	26	3	8	0.721823	0.0558163	0.520468	0.8268	0.722114
IPR028771	3	301	2	0.666667	0.393333	1	2	1	0	19	2	0	0.719731	0.0696892	0.495315	0.955595	0.726855
IPR012265	5	154	2	1	0.066	1	2	1	1	5	2	2	0.719631	0.0663779	0.569972	0.891236	0.727692
IPR030635	2	805	1	1	0.14	1	1	1	0	3	1	0	0.71887	0.0869636	0.48836	0.924405	0.723931
IPR003096	16	1174	3	1	0.19	0	0	0	0	35	2	0	0.718157	0.0954278	0.522611	0.94468	0.703152
IPR000276	326	1760	6	0.580645	0.605161	2	5	2	0	9	3	0	0.717688	0.0865733	0.339989	0.894746	0.719941
IPR026667	3	249	3	1	0.643333	0	0	0	0	35	3	0	0.717622	0.118646	-0.301655	0.844922	0.729856
IPR026668	2	512	2	1	0.435	1	2	0	0	47	2	0	0.717369	0.101477	0.468615	0.994871	0.700195
IPR000276	326	1707	7	0.275194	0.329264	4	28	4	1	19	2	6	0.717244	0.167435	0.21924	0.991675	0.748436
IPR004142	11	360	9	1	0.475455	2	17	1	0	56	4	0	0.717181	0.14254	0.173378	0.975199	0.758836
IPR000272	9	200	4	0.555556	0.602222	2	5	1	1	22	4	7	0.715658	0.0739673	0.555793	0.869745	0.720079
IPR001978	20	114	4	0.6	0.4885	2	6	1	1	22	4	11	0.714824	0.0783789	0.515817	0.900805	0.72291
IPR001664	152	98	6	1	0.597674	4	27	4	0	16	3	0	0.714602	0.166859	0.265738	0.999169	0.742749
IPR014646	3	23	1	1	0.61	1	1	1	1	8	1	2	0.714471	0.102721	0.423788	0.993271	0.7308
IPR000276	326	1718	14	0.381395	0.465581	4	38	4	1	22	4	6	0.714402	0.173674	0.104635	0.992282	0.760687
IPR016378	6	126	4	1	0.474	0	0	0	0	31	3	0	0.714182	0.0519031	0.532186	0.845624	0.71332
IPR028848	3	762	3	1	0.51	1	3	1	1	11	3	4	0.7132	0.053585	0.581282	0.841326	0.71256
IPR017360	4	383	4	1	0.3975	1	1	1	1	9	2	1	0.713182	0.0773294	0.505014	0.850131	0.725526
IPR026668	2	531	2	1	0.41	0	0	0	0	38	2	0	0.712234	0.0971616	0.383175	0.935913	0.703461
IPR009167	2	456	2	1	0.33	1	2	1	1	9	2	4	0.711787	0.0565842	0.547017	0.822821	0.710642
IPR011778	17	519	10	0.866667	0.593333	0	0	0	1	43	4	2	0.711299	0.0695136	0.510489	0.864098	0.718652
IPR001696	16	613	1	0.625	0.385	2	2	2	0	1	1	0	0.710724	0.0788132	0.488027	0.87616	0.70704
IPR030113	2	56	2	1	0.415	1	1	1	0	4	2	0	0.709749	0.0766648	0.514186	0.874366	0.721871
IPR007991	2	170	2	1	0.39	1	2	1	1	10	2	1	0.709721	0.0575772	0.548732	0.834858	0.712162
IPR007875	13	313	2	0.5	0.528	3	3	2	0	4	2	0	0.707959	0.082001	0.445131	0.901519	0.713097
IPR007991	2	199	1	1	0.02	1	1	1	1	2	1	1	0.707378	0.0797483	0.529098	0.919143	0.703992
IPR001664	152	99	10	0.550388	0.552403	4	32	3	1	28	4	3	0.706909	0.167967	0.12152	0.992168	0.753186
IPR000276	326	1703	8	0.246914	0.342716	4	13	3	1	11	3	5	0.706631	0.124057	0.421732	0.993701	0.731501
IPR001585	6	239	5	1	0.0666667	0	0	0	0	12	5	0	0.706587	0.116555	0.327009	0.943456	0.732358
IPR000276	326	1699	6	0.293103	0.334914	4	11	3	1	9	4	2	0.706223	0.147254	0.225679	0.993887	0.713982
IPR026668	2	397	2	1	0.675	0	0	0	0	43	2	0	0.705594	0.0945452	0.446324	0.956214	0.690237
IPR009147	2	512	1	1	0.025	1	1	1	0	2	1	0	0.705432	0.0784251	0.528806	0.897591	0.702297
IPR004918	8	21	5	0.75	0.4625	0	0	0	1	21	5	3	0.705088	0.0863036	0.464601	0.859979	0.722164
IPR003968	37	806	5	0.575758	0.473333	3	6	2	1	8	3	2	0.704928	0.0756664	0.520585	0.910532	0.711671
IPR016239	15	271	12	1	0.168667	1	8	0	1	77	3	11	0.704828	0.137705	0.279455	0.999602	0.714134
IPR008631	10	723	5	1	0.798	0	0	0	1	23	5	3	0.704296	0.0951135	0.431876	0.856085	0.72431
IPR002151	13	473	7	1	0.351538	2	2	0	1	35	4	2	0.704057	0.0689292	0.519665	0.890514	0.712285
IPR013284	6	347	1	1	0.03	1	1	1	0	2	1	0	0.703449	0.0771666	0.528494	0.873547	0.700604
IPR000276	326	1721	19	0.301471	0.47739	4	53	4	1	31	5	6	0.703366	0.169364	0.0953775	0.992253	0.749814
IPR004729	12	452	2	0.833333	0.116667	1	1	1	1	3	2	3	0.703289	0.0804093	0.505772	0.870158	0.711719
IPR016659	4	264	1	1	0.615	1	1	1	1	7	1	4	0.703247	0.0980017	0.456108	0.989395	0.717332
IPR002117	8	22	3	0.666667	0.558333	0	0	0	1	38	3	5	0.702728	0.0682154	0.402926	0.985915	0.708719
IPR026667	3	579	3	1	0.46	0	0	0	0	28	3	0	0.702399	0.0535592	0.525703	0.792204	0.705273
IPR000276	326	1706	7	0.344262	0.315287	4	28	4	1	12	3	2	0.702215	0.173826	0.0860191	0.990957	0.734901
IPR016246	8	1366	1	0.375	0.6625	2	2	2	1	2	1	2	0.702015	0.0784051	0.532902	0.91309	0.698574
IPR031101	5	1044	3	1	0.6	1	1	0	0	37	3	0	0.701772	0.0822433	0.0663853	0.840901	0.708158
IPR026074	5	1411	3	1	0.55	0	0	0	0	30	3	0	0.701733	0.0546855	0.526898	0.797446	0.706174
IPR016592	2	343	1	1	0.525	1	1	0	1	49	1	8	0.70158	0.155816	0.345763	0.99996	0.702638
IPR007504	7	412	5	0.714286	0.667143	0	0	0	0	25	5	0	0.701209	0.0916869	0.446263	0.854056	0.713122
IPR002101	8	163	5	0.625	0.425	1	2	0	1	30	5	1	0.701185	0.0835592	0.460301	0.89379	0.723073
IPR005703	9	226	3	0.375	0.5175	3	4	0	1	57	3	2	0.70077	0.0879821	0.444984	0.999978	0.698153
IPR000190	3	338	2	1	0.463333	1	1	1	1	4	2	3	0.700667	0.0765002	0.505105	0.86921	0.709877
IPR017288	3	116	3	1	0.563333	2	2	1	1	6	3	3	0.699693	0.0621769	0.537307	0.878949	0.701618
IPR001436	37	156	6	0.756757	0.235135	1	7	1	1	15	5	1	0.69958	0.1058	0.396345	0.912822	0.715241
IPR016238	4	438	4	1	0.4125	0	0	0	1	28	3	4	0.699483	0.0520207	0.512198	0.81944	0.70086
IPR024095	6	1807	4	0.8	0.84	0	0	0	1	32	4	2	0.699415	0.0761406	0.382965	0.824934	0.708078
IPR000276	326	1733	14	0.413127	0.666834	4	40	4	1	19	5	4	0.699405	0.170148	0.103681	0.992295	0.736795
IPR029553	2	741	2	1	0.04	1	2	1	1	4	2	1	0.699242	0.0723495	0.544027	0.881047	0.707532
IPR001723	69	160	2	0.254237	0.513051	2	5	2	0	12	2	0	0.698741	0.0914832	0.26571	0.901267	0.715487
IPR009136	3	1177	3	1	0.433333	0	0	0	1	27	3	10	0.698724	0.052969	0.51943	0.786828	0.702327
IPR000276	326	1727	16	0.414815	0.526926	4	57	4	1	24	5	4	0.698445	0.171757	0.0953172	0.992257	0.745554
IPR002955	5	758	3	1	0.49	1	5	1	0	18	3	0	0.697736	0.0641479	0.545045	0.837529	0.702352
IPR002443	7	230	6	1	0.267143	0	0	0	1	20	4	9	0.697602	0.0669374	0.48646	0.847785	0.705017
IPR002443	7	235	7	1	0.205714	0	0	0	1	16	5	6	0.697593	0.102378	0.361351	0.918207	0.714105
IPR026074	5	1275	4	1	0.7375	0	0	0	1	36	3	1	0.697563	0.117429	-0.348003	0.853646	0.709018
IPR012233	7	581	6	1	0.565714	0	0	0	1	25	4	5	0.696962	0.0672496	0.508345	0.863546	0.705051
IPR016257	28	766	20	1	0.404286	2	8	0	1	107	3	10	0.696945	0.161472	0.168303	0.999984	0.714173
IPR004083	5	1179	2	1	0.544	1	2	1	0	12	2	0	0.696497	0.0598824	0.552819	0.833167	0.700933
IPR001377	10	251	4	0.571429	0.835714	4	8	0	1	63	4	1	0.696471	0.11705	0.371269	0.996473	0.706299
IPR019152	3	325	2	0.666667	0.44	0	0	0	1	44	2	1	0.696251	0.0983147	0.460135	0.988804	0.68893
IPR016569	2	518	2	1	0.775	1	1	1	0	8	2	0	0.696035	0.0796568	0.506194	0.861038	0.706591
IPR029838	2	436	1	1	0.05	1	1	1	1	2	1	2	0.695234	0.0734014	0.527079	0.859951	0.690887
IPR013284	6	203	5	1	0.385	0	0	0	1	29	3	1	0.695232	0.0559486	0.50531	0.841753	0.694674
IPR000276	326	1722	15	0.354244	0.483432	4	64	4	1	22	6	8	0.695038	0.17549	0.0952931	0.992294	0.749528
IPR001292	3	308	1	1	0.376667	2	4	2	1	4	1	2	0.694997	0.085769	0.448577	0.917653	0.703296
IPR000988	12	91	6	0.833333	0.366667	0	0	0	0	18	5	0	0.69499	0.0859047	0.494683	0.852523	0.705208
IPR016246	8	1361	2	0.875	0.6775	2	2	2	1	2	1	1	0.694858	0.14574	0.0214201	0.968691	0.717743
IPR015459	2	265	2	1	0.665	1	1	1	1	6	2	4	0.694792	0.0739079	0.514745	0.840898	0.699276
IPR001422	4	41	4	1	0.5875	0	0	0	1	22	4	4	0.694559	0.0711098	0.4782	0.812041	0.71002
IPR002151	13	623	4	1	0.578	1	1	0	1	49	2	2	0.694123	0.0955259	0.450627	0.992548	0.693727
IPR001806	219	1967	5	0.666667	0.551667	1	1	0	1	46	3	2	0.693852	0.0632444	0.37311	0.817151	0.69887
IPR026818	5	1534	1	1	0.246	1	1	1	1	3	1	2	0.693405	0.0829265	0.504629	0.897563	0.692814
IPR000704	6	16	3	0.833333	0.581667	2	6	2	1	7	3	1	0.693285	0.0804548	0.427743	0.84955	0.704652
IPR001292	3	107	1	1	0.246667	1	1	1	1	3	1	1	0.693271	0.0828972	0.504581	0.897363	0.692668
IPR026074	5	1791	3	1	0.546667	0	0	0	0	29	3	0	0.69246	0.0546855	0.511036	0.785613	0.698488
IPR001359	11	698	4	1	0.84375	1	4	1	0	13	4	0	0.691743	0.0820351	0.347789	0.830095	0.7063
IPR002955	5	567	4	1	0.852	2	5	1	0	17	4	0	0.691643	0.0831369	0.406569	0.86358	0.7068
IPR030610	3	881	3	1	0.173333	0	0	0	1	20	3	1	0.691076	0.0553239	0.478605	0.787262	0.69675
IPR009675	3	750	2	1	0.35	0	0	0	0	35	2	0	0.691055	0.0977547	0.395902	0.928141	0.680434
IPR004000	111	859	14	0.770642	0.385872	1	1	0	0	70	3	0	0.689116	0.115228	0.230669	0.999996	0.701345
IPR003175	6	96	1	0.333333	0.398333	2	3	2	1	6	1	2	0.688541	0.0777368	0.431857	0.845981	0.70522
IPR000500	21	433	4	0.538462	0.692308	2	3	1	1	11	4	2	0.688395	0.0722101	0.476773	0.832075	0.684977
IPR016243	12	780	9	1	0.434444	0	0	0	1	56	2	21	0.688228	0.113753	0.414801	0.999933	0.694845
IPR000500	21	513	4	0.545455	0.69	2	4	1	1	15	4	3	0.687914	0.0761006	0.485291	0.865871	0.695595
IPR003938	22	1579	1	0.6	0.592	2	2	2	1	1	1	1	0.687762	0.0750795	0.526275	0.876164	0.685127
IPR003938	22	1578	1	0.6	0.592	2	2	2	1	1	1	1	0.687762	0.0750795	0.526275	0.876164	0.685127
IPR000425	34	548	3	0.235294	0.0847059	1	1	1	1	4	3	1	0.687522	0.0828279	0.466459	0.893746	0.687771
IPR014646	3	14	2	1	0.456667	2	3	2	0	2	2	0	0.687417	0.121716	0.276249	0.890864	0.707927
IPR000500	21	438	4	0.545455	0.64	2	4	1	1	14	4	2	0.687059	0.0738793	0.488735	0.82217	0.695343
IPR001664	152	1703	5	0.577982	0.387156	3	8	1	1	23	4	1	0.68695	0.0741168	0.498791	0.840992	0.691372
IPR000162	14	938	4	1	0.295714	1	3	1	1	7	3	1	0.686536	0.064344	0.517628	0.832895	0.688437
IPR016491	28	30	3	1	0.573333	0	0	0	0	29	3	0	0.686426	0.0551336	0.485426	0.77996	0.690311
IPR000276	326	1710	10	0.3	0.377034	4	30	4	1	13	3	3	0.686373	0.171679	0.068124	0.992209	0.717379
IPR005301	11	140	6	0.727273	0.27	0	0	0	1	35	3	2	0.686197	0.0588852	0.512245	0.8871	0.682729
IPR001978	20	112	4	0.5	0.5635	2	6	1	1	20	4	10	0.68615	0.0783114	0.489131	0.838393	0.696407
IPR000276	326	1725	25	0.43956	0.496007	4	60	4	1	47	5	13	0.686001	0.164328	0.0952916	0.992067	0.728527
IPR008349	9	317	1	1	0.0733333	1	1	1	1	2	1	1	0.685532	0.0715183	0.525167	0.854854	0.682827
IPR008349	9	319	1	1	0.0733333	1	1	1	1	2	1	1	0.685532	0.0715183	0.525167	0.854854	0.682827
IPR016244	3	1291	3	1	0.156667	2	6	2	0	5	2	0	0.685397	0.0882659	0.34001	0.844213	0.698756
IPR004709	13	799	1	0.545455	0.480909	2	2	2	1	1	1	1	0.685275	0.0751594	0.529204	0.832595	0.685667
IPR000548	11	265	8	1	0.678182	0	0	0	0	19	6	0	0.68527	0.126177	0.236766	0.909667	0.702492
IPR030080	3	24	3	1	0.823333	1	2	1	1	8	3	1	0.685227	0.0606996	0.526231	0.82297	0.683323
IPR000276	326	1695	2	0.2	0.347412	3	6	2	1	11	2	3	0.685131	0.0931758	0.220018	0.868026	0.696985
IPR000276	326	1309	1	0.25	0.599	2	2	2	1	2	1	1	0.68497	0.0783813	0.523505	0.888153	0.685541
IPR029838	2	438	1	1	0.075	1	1	1	1	2	1	2	0.684849	0.0714462	0.525022	0.854477	0.682433
IPR027075	5	437	4	1	0.692	0	0	0	0	23	4	0	0.6848	0.0730693	0.451782	0.809105	0.6982
IPR027029	2	969	2	1	0.37	0	0	0	0	35	2	0	0.684675	0.0987256	0.32466	0.916897	0.67603
IPR001619	22	315	1	0.428571	0.270952	2	2	2	0	1	1	0	0.684623	0.0991785	0.318396	0.902731	0.692152
IPR029845	3	578	2	1	0.546667	1	1	1	1	4	2	1	0.684548	0.0765696	0.490275	0.859397	0.68967
IPR008045	4	12	2	1	0.72	1	1	1	0	6	2	0	0.683825	0.0750692	0.498272	0.833375	0.686104
IPR001050	26	459	4	1	0.235417	2	5	1	1	12	3	6	0.683417	0.0611678	0.493304	0.808154	0.687184
IPR009269	4	193	3	1	0.67	1	1	0	0	36	3	0	0.683162	0.049612	0.563119	0.814459	0.683606
IPR001464	33	200	8	0.842105	0.378421	1	1	0	1	26	5	4	0.682546	0.0914998	0.379735	0.871232	0.695006
IPR001200	8	18	4	1	0.5175	3	9	2	1	9	4	3	0.682288	0.130433	0.203866	0.908051	0.702613
IPR007991	2	172	2	1	0.52	1	2	1	1	10	2	1	0.681254	0.0567916	0.544102	0.799171	0.685577
IPR001170	8	576	3	0.5	0.26	1	2	1	1	6	3	1	0.680769	0.0586702	0.541733	0.895947	0.677527
IPR000751	11	389	3	0.7	0.617	1	1	1	1	12	2	5	0.680509	0.0779425	0.468682	0.849528	0.680201
IPR001094	22	917	4	0.384615	0.321538	0	0	0	1	27	4	4	0.680007	0.0666189	0.495037	0.792889	0.689514
IPR001664	152	117	10	0.38255	0.451745	3	27	2	1	39	4	1	0.679686	0.147692	0.120431	0.9852	0.726444
IPR004539	18	29	5	1	0.283333	1	1	0	0	45	2	0	0.679335	0.100522	0.410519	0.962382	0.677749
IPR017597	10	261	3	1	0.198	1	6	1	0	14	3	0	0.679137	0.0817817	0.466563	0.904005	0.691672
IPR028435	10	392	7	0.9	0.616	3	7	1	0	49	2	0	0.678848	0.108354	0.272117	0.959316	0.684468
IPR001655	2	305	1	1	0.77	1	1	1	1	8	1	3	0.678403	0.105756	0.388324	0.992684	0.689511
IPR000276	326	1333	3	0.357143	0.5975	3	8	3	1	5	2	2	0.678118	0.0989884	0.380861	0.90393	0.680038
IPR001409	3	247	3	1	0.4	0	0	0	1	24	3	9	0.677933	0.0516728	0.497177	0.764385	0.683485
IPR012198	16	151	5	0.375	0.658125	2	3	0	1	47	4	2	0.677785	0.0668784	0.498395	0.824722	0.680042
IPR004083	5	1177	2	0.8	0.516	1	2	0	1	49	2	3	0.677652	0.102844	0.441112	0.999751	0.661068
IPR016245	10	1168	3	0.7	0.628	2	8	2	1	15	2	2	0.676834	0.084338	0.438708	0.902281	0.67593
IPR002289	8	473	7	1	0.39375	1	2	1	1	11	3	5	0.676792	0.0855292	0.359495	0.835569	0.687911
IPR022165	6	351	2	0.833333	0.636667	1	2	1	1	16	2	1	0.676593	0.0693073	0.506348	0.890043	0.671885
IPR012265	5	155	2	1	0.108	1	2	1	1	4	2	1	0.676267	0.0594447	0.540747	0.815523	0.685186
IPR000276	326	1698	3	0.198113	0.335094	3	12	3	1	7	3	1	0.675614	0.141105	0.247582	0.988823	0.673637
IPR017904	11	26	3	1	0.313333	2	7	2	0	7	2	0	0.675539	0.0794544	0.377155	0.846653	0.665764
IPR000276	326	1723	22	0.459559	0.481213	4	75	4	1	28	7	6	0.675401	0.167351	0.0952836	0.992283	0.717163
IPR026074	5	1407	3	1	0.583333	0	0	0	0	28	3	0	0.675239	0.0537638	0.463593	0.76511	0.678895
IPR002136	10	379	4	1	0.367778	2	2	0	0	25	4	0	0.675075	0.0612228	0.511767	0.821922	0.682341
IPR001580	15	604	5	0.428571	0.715714	1	2	0	1	43	4	1	0.674968	0.063507	0.544264	0.815225	0.681021
IPR026752	9	324	2	0.666667	0.426667	1	2	1	0	15	2	0	0.674855	0.0643612	0.535549	0.821412	0.673762
IPR001723	69	977	1	0.130435	0.162029	2	2	2	1	1	1	1	0.674668	0.120155	0.152575	0.998784	0.670821
IPR028438	2	142	2	1	0.25	1	2	0	1	40	2	1	0.674144	0.11088	0.423373	0.987195	0.656023
IPR017401	6	494	3	1	0.55	1	2	1	1	5	3	1	0.673874	0.0668103	0.508986	0.882485	0.678943
IPR024098	2	463	2	1	0.585	0	0	1	1	2	2	1	0.673845	0.146433	0.153454	0.982186	0.703997
IPR016237	4	659	2	1	0.45	1	2	1	0	8	2	0	0.672972	0.0516182	0.553789	0.778728	0.672855
IPR001997	11	688	4	0.818182	0.440909	2	2	1	0	6	3	0	0.672961	0.0603733	0.514351	0.830902	0.671554
IPR014646	3	12	2	1	0.4	4	5	2	1	4	2	1	0.672786	0.0809207	0.486688	0.832579	0.680429
IPR026649	2	104	1	1	0.355	1	1	1	0	3	1	0	0.672742	0.078523	0.500796	0.866853	0.674983
IPR019394	6	455	6	1	0.246667	0	0	0	0	41	2	0	0.672055	0.0975146	0.367394	0.853788	0.668525
IPR004301	7	163	3	0.6	0.708	1	2	0	0	48	3	0	0.671254	0.0667495	0.437434	0.910163	0.679467
IPR001192	36	3002	4	0.178571	0.339643	0	0	0	1	30	4	2	0.670945	0.0720112	0.459869	0.797254	0.680974
IPR000969	6	498	4	0.8	0.562	2	3	0	0	48	3	0	0.670895	0.0461769	0.537384	0.798514	0.674575
IPR001806	219	2034	2	0.333333	0.482619	3	5	4	0	3	1	0	0.670671	0.294926	-0.485106	0.997108	0.783838
IPR001170	8	569	5	1	0.291667	1	4	1	1	10	3	2	0.670495	0.0711704	0.488812	0.847453	0.675483
IPR012234	6	630	3	0.833333	0.0583333	2	5	2	0	3	3	0	0.669864	0.170555	0.221812	0.974375	0.705348
IPR013333	10	3028	7	0.9	0.494	1	1	0	1	31	4	4	0.669831	0.070756	0.420381	0.883947	0.678151
IPR005437	6	428	3	0.833333	0.188333	1	2	1	1	4	3	1	0.669387	0.0683949	0.468971	0.82552	0.684686
IPR002955	5	617	4	1	0.618	1	2	0	1	29	4	2	0.669351	0.0608886	0.472325	0.806918	0.677597
IPR015459	2	401	1	1	0.705	1	1	1	1	6	1	2	0.669062	0.0951798	0.436718	0.980293	0.675209
IPR001806	219	1901	9	0.302752	0.485505	4	23	3	1	18	3	1	0.668167	0.145742	0.184572	0.991836	0.698891
IPR027159	5	33	3	0.8	0.616	2	4	1	1	16	3	1	0.667457	0.058135	0.553111	0.811331	0.669292
IPR001664	152	102	20	0.569231	0.446385	2	19	2	1	25	8	2	0.667248	0.147837	0.174994	0.979376	0.658759
IPR002101	8	46	6	1	0.72125	1	1	0	0	30	4	0	0.666964	0.0698101	0.440864	0.856534	0.673576
IPR002101	8	27	3	1	0.705	2	7	1	0	26	3	0	0.666875	0.0757796	0.4238	0.834665	0.67518
IPR001409	3	232	3	1	0.546667	0	0	0	1	26	3	6	0.666248	0.0527545	0.472344	0.752467	0.674485
IPR004142	11	362	11	1	0.535455	3	22	0	1	90	4	2	0.665252	0.206999	0.061915	0.996478	0.72576
IPR020461	3	501	3	1	0.203333	0	0	0	1	18	3	9	0.665154	0.048487	0.459309	0.74842	0.667841
IPR028660	3	188	3	1	0.113333	0	0	0	0	16	3	0	0.664857	0.055019	0.447936	0.772092	0.66868
IPR016246	8	1088	1	1	0.12875	1	1	1	1	2	1	1	0.664407	0.0708974	0.505807	0.841371	0.662026
IPR002038	4	321	4	1	0.4325	0	0	0	0	15	4	0	0.664268	0.0679529	0.449849	0.799341	0.668445
IPR001664	152	97	7	0.44	0.65752	4	24	3	1	16	3	2	0.663619	0.145496	0.178229	0.982213	0.70009
IPR005579	2	18	2	1	0.57	0	0	0	0	38	2	0	0.66328	0.0996056	0.299579	0.903323	0.658391
IPR001464	33	214	5	0.741935	0.450645	2	9	1	1	22	4	4	0.662653	0.0856511	0.349983	0.811297	0.676351
IPR002343	16	438	5	0.5	0.495	1	3	1	0	32	2	0	0.66261	0.0820329	0.304292	0.918782	0.672121
IPR028788	2	223	1	1	0.135	1	1	1	0	2	1	0	0.662289	0.0709558	0.504283	0.839723	0.661227
IPR000276	326	1697	3	0.191489	0.345319	3	11	3	1	6	2	3	0.662273	0.111422	0.363568	0.991401	0.653366
IPR010479	2	66	1	0.5	0.58	2	2	2	0	1	1	0	0.661632	0.0795725	0.484734	0.857156	0.663856
IPR001664	152	277	4	0.277778	0.290463	4	22	2	0	23	4	0	0.661058	0.164665	0.117446	0.96659	0.718651
IPR001655	2	304	1	1	0.74	1	1	1	1	6	1	2	0.660954	0.0961901	0.428203	0.979942	0.669672
IPR000276	326	1720	7	0.283721	0.475116	4	57	4	1	12	4	4	0.660919	0.188017	0.0952943	0.991763	0.685817
IPR005024	25	459	4	0.458333	0.647668	2	2	1	0	12	3	0	0.660856	0.0631959	0.47749	0.811055	0.662114
IPR008366	10	251	3	0.9	0.511	1	1	1	1	5	2	2	0.660687	0.0700269	0.468113	0.803759	0.662374
IPR000308	37	199	7	0.756757	0.0408108	0	0	0	1	20	4	8	0.66049	0.0720809	0.44996	0.836085	0.664963
IPR016243	12	618	9	1	0.17	2	8	1	1	45	2	26	0.66029	0.120206	0.253684	0.924281	0.672146
IPR000500	21	516	6	0.5	0.699167	3	10	1	1	22	5	5	0.660196	0.109533	0.315607	0.858203	0.664768
IPR013284	6	563	3	0.5	0.531667	1	3	1	0	13	3	0	0.660155	0.0560402	0.515833	0.821161	0.664607
IPR000276	326	1331	3	0.5	0.602857	4	8	3	1	4	2	2	0.65977	0.104629	0.429163	0.935225	0.656019
IPR016244	3	1411	4	1	0.176667	1	1	0	1	38	2	19	0.65933	0.0979123	0.468953	0.955861	0.653385
IPR008631	10	715	5	0.8	0.77	1	1	0	1	23	5	2	0.659018	0.0874635	0.383446	0.843847	0.671042
IPR027072	2	319	1	1	0.68	1	1	1	0	5	1	0	0.658864	0.0941078	0.455096	0.961946	0.668203
IPR001508	41	1158	4	0.317073	0.224634	2	2	1	1	7	3	3	0.658722	0.0583066	0.516359	0.812004	0.66055
IPR016657	6	77	6	1	0.323333	1	4	0	0	26	5	0	0.658688	0.0889222	0.35206	0.840199	0.665655
IPR014646	3	21	1	0.666667	0.58	1	1	1	1	12	1	3	0.658678	0.11072	0.360791	0.995627	0.664652
IPR000276	326	1719	9	0.25463	0.466806	4	51	4	1	17	3	7	0.658355	0.172486	0.0953663	0.991869	0.678524
IPR000811	9	15	7	1	0.42	0	0	0	1	21	4	3	0.658013	0.0692072	0.467095	0.834696	0.662561
IPR001664	152	101	13	0.461538	0.464462	3	36	3	1	19	5	2	0.658005	0.154108	0.100869	0.992251	0.706139
IPR030269	4	1732	4	1	0.425	0	0	0	0	14	4	0	0.657428	0.0675824	0.442705	0.79443	0.661998
IPR000413	34	1784	3	0.517241	0.725862	3	5	3	0	4	1	0	0.657412	0.15669	0.076735	0.977159	0.686303
IPR000276	326	1709	4	0.224561	0.354	4	37	4	1	10	2	1	0.657206	0.182738	0.0960761	0.981406	0.699002
IPR000451	12	958	2	0.333333	0.46	1	1	1	1	12	2	7	0.657103	0.0824824	0.466787	0.871803	0.660729
IPR001664	152	1621	10	0.344828	0.388207	4	29	1	1	80	3	3	0.656817	0.204215	0.102316	0.996201	0.697146
IPR029546	4	104	3	1	0.29	0	0	0	1	19	3	4	0.656142	0.0486281	0.462073	0.751623	0.663161
IPR012234	6	295	1	1	0.5625	2	4	2	1	4	1	1	0.656023	0.0818073	0.463344	0.864271	0.666349
IPR000276	326	1705	2	0.245614	0.313377	4	26	4	1	14	1	6	0.655691	0.245615	-0.892251	0.999743	0.703283
IPR021785	4	584	4	1	0.2775	1	3	1	0	14	2	0	0.655574	0.0739958	0.478508	0.813293	0.663082
IPR001200	8	19	4	1	0.57	3	9	2	1	8	4	3	0.655396	0.137377	0.171278	0.882736	0.680217
IPR001664	152	292	7	0.304965	0.323972	2	7	2	1	8	4	1	0.655354	0.118284	0.304242	0.866239	0.648233
IPR006931	7	184	7	1	0.541429	0	0	0	1	34	3	2	0.655159	0.0601088	0.502341	0.815989	0.649242
IPR016468	11	327	4	0.727273	0.67	0	0	0	1	35	3	13	0.654575	0.0475779	0.533336	0.767575	0.658608
IPR000276	326	1729	18	0.419476	0.578764	4	56	4	1	28	4	5	0.654099	0.158611	0.0952968	0.991877	0.677727
IPR004031	21	343	3	0.764706	0.576471	3	4	2	1	4	2	3	0.653762	0.0754196	0.433052	0.819302	0.646423
IPR001508	41	1782	4	1	0.465	0	0	0	1	24	3	4	0.653657	0.0493195	0.475499	0.775005	0.655547
IPR025214	2	78	1	1	0.49	0	0	1	1	2	1	1	0.653649	0.174684	0.0238489	0.989392	0.657139
IPR000276	326	1332	3	0.321429	0.607857	4	9	3	1	5	2	2	0.653509	0.0990392	0.384229	0.867491	0.638947
IPR000692	8	158	4	1	0.38625	1	1	0	0	18	4	0	0.653256	0.0619608	0.460411	0.804825	0.657126
IPR000239	21	651	8	0.52381	0.25381	1	1	0	0	35	4	0	0.652352	0.0724256	0.398958	0.881045	0.655538
IPR001108	5	379	2	1	0.71	1	1	1	1	4	2	2	0.651962	0.0789361	0.462409	0.836893	0.65663
IPR004000	111	931	12	0.772727	0.183182	3	6	0	0	82	2	0	0.651392	0.158709	0.184458	0.99998	0.651662
IPR017401	6	725	6	1	0.665	1	6	1	0	13	4	0	0.65127	0.0761234	0.423997	0.822677	0.660073
IPR028309	6	1143	1	1	0.62	1	1	1	1	4	1	2	0.65113	0.0860116	0.490307	0.924183	0.661022
IPR005012	2	749	2	1	0.81	1	2	1	1	13	2	1	0.650855	0.0675765	0.511401	0.799081	0.657553
IPR017361	2	385	2	1	0.81	1	2	1	1	13	2	3	0.650855	0.0675765	0.511401	0.799081	0.657553
IPR000276	326	1732	10	0.215909	0.645455	4	53	4	1	13	4	3	0.650421	0.161487	0.095337	0.992166	0.67168
IPR001508	41	1338	7	0.236842	0.501053	2	5	1	1	33	3	5	0.650348	0.0749674	0.393091	0.839873	0.661764
IPR001377	10	253	3	1	0.894	3	8	2	0	9	3	0	0.650227	0.107193	0.230778	0.812776	0.671941
IPR002117	8	80	1	0.25	0.48125	2	3	2	1	6	1	1	0.650207	0.087957	0.388048	0.828777	0.669248
IPR016248	8	670	7	1	0.135	1	5	1	1	28	2	2	0.650169	0.091894	0.389463	0.872934	0.651248
IPR016659	4	265	1	1	0.625	1	1	1	1	4	1	4	0.650055	0.0861092	0.490148	0.923986	0.659174
IPR017859	5	1370	2	1	0.665	0	0	0	0	39	2	0	0.649934	0.097166	0.385091	0.908492	0.647044
IPR000276	326	1308	1	0.157895	0.628947	2	2	2	1	2	1	1	0.649234	0.097837	0.289747	0.867552	0.651922
IPR026714	3	17	3	1	0.693333	1	2	0	0	38	3	0	0.649172	0.0506522	0.489856	0.754827	0.658348
IPR008046	4	791	4	1	0.6	2	3	0	0	31	4	0	0.649148	0.0675272	0.462477	0.805243	0.655814
IPR028428	1	17	1	1	0.85	1	1	1	1	7	1	1	0.648847	0.103643	0.406347	0.98807	0.661753
IPR000043	10	157	4	1	0.54	1	1	1	1	6	2	1	0.648376	0.0810545	0.37819	0.809129	0.657128
IPR000190	3	336	1	1	0.473333	2	3	2	1	2	1	2	0.648252	0.112772	0.270346	0.879366	0.667197
IPR027312	4	687	2	1	0.425	0	0	0	0	33	2	0	0.64802	0.0844847	0.385641	0.825919	0.640355
IPR000276	326	1522	5	0.258462	0.112154	2	4	2	0	6	2	0	0.647728	0.0928191	0.23745	0.879256	0.647473
IPR015439	1	756	1	1	0.49	1	1	1	0	3	1	0	0.647658	0.0744099	0.506639	0.856645	0.651825
IPR017597	10	331	4	1	0.528	2	9	1	0	28	3	0	0.647655	0.0919583	0.326399	0.833169	0.650933
IPR005841	12	213	12	1	0.350833	2	10	0	0	46	6	0	0.647208	0.124533	0.18644	0.866651	0.661426
IPR008366	10	285	4	0.8	0.658	1	1	1	1	11	2	1	0.647203	0.0824795	0.437868	0.836029	0.653502
IPR022812	33	1202	9	0.833333	0.745	3	11	1	1	36	4	4	0.646799	0.10343	0.341478	0.887874	0.660925
IPR028437	2	268	1	1	0.495	1	1	1	0	3	1	0	0.64674	0.0742775	0.506493	0.85627	0.651086
IPR008366	10	211	2	1	0.351	2	4	2	1	2	2	1	0.646266	0.107493	0.268034	0.862584	0.65092
IPR024931	16	77	5	0.5625	0.544375	2	2	0	0	48	3	0	0.646174	0.0631801	0.296254	0.746109	0.654152
IPR029586	2	426	2	1	0.57	1	2	1	0	8	2	0	0.64597	0.0522131	0.530364	0.753271	0.648491
IPR017090	5	610	5	1	0.492	0	0	0	1	26	3	5	0.645771	0.0543819	0.473123	0.800492	0.641354
IPR026682	2	184	2	1	0.4	0	0	0	1	32	2	1	0.645732	0.083852	0.436091	0.832987	0.632999
IPR016246	8	1330	2	1	0.45	1	2	1	1	6	2	2	0.64557	0.0541862	0.530706	0.87555	0.642736
IPR001436	37	151	2	0.238095	0.276667	1	6	1	1	33	2	11	0.645155	0.106874	0.40821	0.99277	0.638527
IPR016250	4	721	4	1	0.3675	0	0	0	1	35	2	7	0.645125	0.0764506	0.475416	0.809575	0.643138
IPR016257	28	1158	3	0.428571	0.0671429	1	1	1	1	5	2	3	0.644994	0.0665789	0.448061	0.789268	0.648129
IPR000043	10	151	4	1	0.565	1	1	1	1	6	2	2	0.644263	0.0817212	0.374613	0.809537	0.654839
IPR015655	32	435	2	1	0.3575	1	2	1	0	5	2	0	0.644244	0.0489783	0.521369	0.763328	0.643107
IPR000142	1	352	1	1	0.51	1	1	1	1	3	1	2	0.643989	0.0739018	0.504947	0.855144	0.648673
IPR001033	9	688	4	1	0.54	0	0	0	0	39	2	0	0.643823	0.0811612	0.438247	0.829601	0.646293
IPR001200	8	20	4	0.5	0.795	2	8	2	1	9	4	3	0.643819	0.126833	0.109907	0.854261	0.660014
IPR014646	3	13	1	1	0.446667	3	5	2	1	5	1	1	0.64333	0.0902246	0.341039	0.837342	0.643488
IPR001664	152	196	13	0.284768	0.315298	4	27	0	1	104	4	5	0.64283	0.272126	-0.922292	0.999907	0.723565
IPR002836	4	138	3	0.75	0.5625	0	0	0	1	30	3	1	0.642409	0.0531008	0.385249	0.736099	0.649275
IPR027766	3	353	2	1	0.586667	1	2	1	0	8	2	0	0.642237	0.0523822	0.524779	0.750237	0.645885
IPR000837	17	182	3	0.857143	0.398571	1	1	1	1	4	2	4	0.642071	0.0734386	0.433917	0.852473	0.652262
IPR030269	4	4397	3	1	0.405	2	6	0	0	46	3	0	0.64206	0.100577	0.403112	0.970695	0.636666
IPR013333	10	3034	4	0.888889	0.563333	0	0	0	1	17	4	1	0.642016	0.0673708	0.426937	0.772579	0.647814
IPR001436	37	29	8	0.837838	0.132703	2	3	1	0	9	6	0	0.641675	0.222485	0.0817756	0.936521	0.709477
IPR011907	4	509	2	1	0.59	1	2	1	1	8	2	2	0.641491	0.0524182	0.523664	0.749626	0.645089
IPR000276	326	1735	9	0.264463	0.699793	4	28	2	1	30	5	10	0.641351	0.147687	0.115414	0.891641	0.674078
IPR002289	8	448	1	0.375	0.46875	1	2	2	1	1	1	1	0.640823	0.0844371	0.458756	0.792481	0.639344
IPR000451	12	1127	1	0.2	0.393	2	3	2	1	5	1	2	0.64026	0.0784942	0.412682	0.81008	0.647188
IPR003175	6	362	4	1	0.81	0	0	0	1	44	2	18	0.639352	0.0884897	0.431259	0.881003	0.648037
IPR000799	6	196	3	0.666667	0.228333	1	2	1	0	4	3	0	0.639288	0.0634093	0.482621	0.799274	0.647522
IPR002624	4	30	2	0.75	0.53	3	5	2	0	5	2	0	0.638714	0.0732683	0.384859	0.772673	0.652223
IPR012234	6	348	6	1	0.625	2	3	0	1	34	4	11	0.63839	0.0742271	0.387574	0.788338	0.646255
IPR027323	3	1086	2	1	0.463333	0	0	0	0	33	2	0	0.637641	0.0803243	0.457846	0.804651	0.629517
IPR002112	10	301	6	1	0.71	0	0	0	1	47	2	3	0.637554	0.0915192	0.436468	0.924551	0.645107
IPR006940	5	333	3	0.8	0.386	0	0	0	1	38	2	1	0.6373	0.0773338	0.43587	0.810644	0.639828
IPR001580	15	614	4	0.416667	0.806667	2	4	0	1	46	4	2	0.63685	0.0827957	0.422495	0.823561	0.649148
IPR026986	1	462	1	1	0.55	1	1	1	0	3	1	0	0.636671	0.0731588	0.495251	0.852163	0.641669
IPR006017	3	696	2	1	0.393333	1	2	1	0	5	2	0	0.636302	0.0487361	0.516174	0.756189	0.633919
IPR018798	4	244	3	1	0.31	1	3	1	1	10	2	1	0.63607	0.0683904	0.4675	0.798664	0.644498
IPR000425	34	906	2	1	0.828	1	2	1	1	12	2	6	0.635969	0.0659668	0.494027	0.768615	0.644641
IPR025561	4	500	3	1	0.3625	2	3	1	0	11	2	0	0.635803	0.0670436	0.47199	0.801072	0.650317
IPR017337	3	153	3	1	0.73	0	0	0	0	27	3	0	0.635704	0.0578416	0.375993	0.751339	0.639693
IPR008045	4	43	3	0.75	0.7275	2	5	1	1	19	3	2	0.635325	0.0632496	0.495516	0.786501	0.635859
IPR001904	5	278	4	1	0.518	0	0	0	1	13	4	3	0.635111	0.0667197	0.419463	0.775058	0.641648
IPR030269	4	1446	2	1	0.3625	0	0	0	0	30	2	0	0.635044	0.0848741	0.470963	0.988333	0.616834
IPR004545	3	368	2	0.666667	0.476667	2	5	2	0	5	2	0	0.634907	0.0739512	0.361779	0.773377	0.647959
IPR015752	3	1142	3	1	0.246667	0	0	0	1	16	3	6	0.634444	0.0492296	0.438543	0.73535	0.640535
IPR001664	152	334	2	0.206522	0.332391	1	5	1	1	31	2	3	0.633827	0.096376	0.340492	0.937473	0.639035
IPR030672	18	713	3	0.555556	0.365	1	1	1	0	6	2	0	0.633487	0.0654663	0.453238	0.773359	0.634383
IPR001593	7	264	5	0.714286	0.848571	0	0	0	0	26	4	0	0.632775	0.0759578	0.424564	0.807932	0.643863
IPR024704	17	1442	2	1	0.63	1	2	1	0	8	2	0	0.632562	0.0529016	0.510347	0.742156	0.636709
IPR021138	5	123	3	1	0.212	0	0	0	0	15	3	0	0.632068	0.0492543	0.431983	0.758495	0.636354
IPR001525	7	141	2	0.4	0.802	2	4	2	0	6	2	0	0.63193	0.104506	0.0934507	0.80224	0.65115
IPR000155	1	329	1	1	0.26	1	1	1	1	2	1	1	0.631526	0.0671566	0.426327	0.800937	0.631774
IPR006800	3	96	1	1	0.26	1	1	1	1	2	1	1	0.631526	0.0671566	0.426327	0.800937	0.631774
IPR016237	4	478	2	1	0.635	1	2	1	0	8	2	0	0.631449	0.0529685	0.508691	0.741206	0.635763
IPR018609	3	361	3	1	0.75	0	0	0	0	27	3	0	0.63132	0.0583315	0.368729	0.743036	0.636674
IPR000164	47	92	36	0.955556	0.812444	1	12	0	0	73	13	0	0.631131	0.222314	-0.11539	0.99184	0.683932
IPR017164	10	128	1	1	0.5825	1	1	1	1	3	1	2	0.630712	0.0729683	0.487406	0.849764	0.633972
IPR015585	2	236	1	1	0.265	1	1	1	1	2	1	1	0.630626	0.0668429	0.426419	0.799148	0.630877
IPR029661	3	194	3	1	0.73	1	1	0	0	32	3	0	0.630008	0.0479426	0.484335	0.750809	0.628393
IPR028309	6	1142	1	1	0.586667	1	1	1	1	3	1	2	0.629945	0.072975	0.486403	0.849459	0.63295
IPR020636	60	779	10	0.416667	0.219167	1	1	0	1	22	6	2	0.629732	0.132968	0.174184	0.88277	0.646736
IPR009137	2	1231	2	1	0.105	1	2	1	1	3	2	1	0.629186	0.0610187	0.478499	0.755856	0.628037
IPR003175	6	303	4	0.5	0.685	1	2	1	1	23	2	16	0.629141	0.0788451	0.408852	0.882562	0.629409
IPR003913	4	1015	3	1	0.583333	0	0	0	1	23	3	4	0.629074	0.0519206	0.439852	0.7307	0.634962
IPR021978	2	45	1	1	0.88	1	1	1	1	6	1	1	0.628176	0.101901	0.395524	0.978602	0.638459
IPR000276	326	1713	17	0.276817	0.444602	4	39	3	1	33	4	10	0.628069	0.14261	0.095906	0.991675	0.652258
IPR000988	12	88	5	0.5	0.3675	0	0	0	0	13	5	0	0.62793	0.0930924	0.355476	0.805269	0.639619
IPR015437	2	783	2	1	0.535	0	0	2	1	2	2	1	0.627237	0.450868	-0.993194	0.998314	0.769383
IPR005012	2	751	2	1	0.925	1	2	1	1	13	2	1	0.627172	0.0717229	0.476091	0.785701	0.634064
IPR028742	2	82	1	1	0.285	1	1	1	0	2	1	0	0.627152	0.065606	0.427497	0.791808	0.627086
IPR001664	152	125	9	0.324503	0.438874	4	43	2	1	25	6	1	0.627004	0.161231	0.0957376	0.943086	0.667362
IPR000276	326	826	7	0.631922	0.0323778	1	4	1	1	12	3	2	0.626417	0.0836897	0.43607	0.854349	0.638166
IPR000276	326	1702	5	0.15894	0.342384	4	17	3	1	7	3	3	0.626314	0.139158	0.127943	0.98939	0.645109
IPR002948	3	55	3	1	0.15	0	0	0	1	13	3	3	0.626121	0.0487918	0.418166	0.776326	0.631171
IPR027641	2	293	3	1	0.325	0	0	0	1	30	2	7	0.625986	0.0694686	0.479695	0.787491	0.62414
IPR000276	326	1712	6	0.21875	0.416458	4	51	4	1	9	3	2	0.625821	0.181864	0.0952395	0.991621	0.64277
IPR005855	7	280	4	0.857143	0.204286	2	7	1	0	15	3	0	0.62434	0.0771846	0.436903	0.777137	0.636787
IPR000876	12	249	6	1	0.383333	0	0	0	0	10	5	0	0.624212	0.125209	0.242552	0.82589	0.650564
IPR030611	5	295	3	1	0.25	1	2	1	1	3	3	2	0.62397	0.0900324	0.388085	0.794232	0.638366
IPR001723	69	682	3	0.19403	0.370149	1	1	1	1	12	2	6	0.623919	0.0813535	0.42631	0.822541	0.629842
IPR017347	7	150	2	0.285714	0.324286	0	0	0	0	46	2	0	0.623181	0.15916	-0.0192465	0.999961	0.636407
IPR004539	18	79	5	1	0.0283333	0	0	0	0	7	5	0	0.623025	0.165021	0.193963	0.905046	0.644459
IPR016243	12	1067	6	1	0.667143	0	0	0	1	30	3	8	0.623014	0.061978	0.477863	0.80007	0.61388
IPR008093	1	189	1	1	0.31	1	1	1	0	2	1	0	0.622984	0.0641756	0.429839	0.782223	0.621377
IPR000500	21	517	7	0.666667	0.726667	3	10	1	1	17	5	4	0.622806	0.105977	0.334296	0.879507	0.617119
IPR009136	3	1061	2	1	0.163333	0	0	0	1	24	2	6	0.622341	0.0802167	0.463826	0.874374	0.612257
IPR028559	4	2156	2	1	0.4825	0	0	0	1	32	2	4	0.622337	0.0782641	0.42097	0.829536	0.611216
IPR000333	16	307	1	0.166667	0.305	2	2	2	1	1	1	1	0.621653	0.111838	0.154622	0.971731	0.632385
IPR016246	8	1023	6	1	0.14625	1	1	0	1	27	3	9	0.621332	0.0640275	0.463998	0.802149	0.631744
IPR000500	21	434	2	0.461538	0.683077	3	8	3	0	4	2	0	0.621311	0.142308	0.0756995	0.874899	0.640618
IPR002101	8	26	5	1	0.69125	1	3	0	1	44	3	1	0.621218	0.0510853	0.495022	0.723974	0.622314
IPR001723	69	239	4	0.287879	0.495152	2	2	1	1	7	3	2	0.621071	0.0642545	0.46252	0.79938	0.620674
IPR022140	10	1666	6	1	0.438	0	0	0	0	14	4	0	0.621044	0.0703526	0.421822	0.776954	0.618431
IPR005012	2	683	1	0.5	0.53	1	1	1	0	12	1	0	0.620882	0.114278	0.337896	0.993346	0.625354
IPR007991	2	200	1	1	0.01	1	1	1	1	1	1	1	0.620745	0.0856515	0.391508	0.883509	0.610201
IPR000558	61	53	39	0.95082	0.742295	0	0	0	0	102	8	0	0.620455	0.208128	-0.196655	0.959206	0.679624
IPR000276	326	1395	2	0.355769	0.3775	4	7	3	1	2	2	2	0.62018	0.150672	0.241404	0.97092	0.614151
IPR001807	16	1104	1	0.375	0.60875	2	2	2	1	1	1	1	0.62004	0.0900802	0.336663	0.822723	0.633585
IPR028428	1	19	1	1	0.85	1	1	1	1	5	1	1	0.61981	0.102069	0.397348	0.958735	0.633071
IPR030531	2	9	1	1	0.825	0	0	1	0	2	1	0	0.619465	0.23647	-0.675275	0.987896	0.625205
IPR011364	2	1195	2	1	0.635	1	2	1	1	7	2	1	0.619326	0.0540915	0.496657	0.757052	0.617062
IPR007145	6	875	1	0.333333	0.548333	2	2	2	0	1	1	0	0.619221	0.0885923	0.367896	0.789888	0.625191
IPR021785	4	588	4	1	0.42	2	5	1	1	23	2	1	0.618977	0.0767507	0.447844	0.822972	0.613217
IPR009161	13	593	5	0.692308	0.166154	0	0	0	0	24	3	0	0.618934	0.0496419	0.455458	0.767682	0.618597
IPR028309	6	450	4	0.833333	0.451667	0	0	0	1	24	3	2	0.618404	0.0464705	0.464254	0.743755	0.620304
IPR013882	3	373	1	1	0.65	1	1	1	0	3	1	0	0.618106	0.0738559	0.471272	0.844873	0.617198
IPR008046	4	878	3	0.75	0.72	0	0	0	1	31	3	1	0.617322	0.0618925	0.330875	0.71541	0.626744
IPR027640	79	3966	5	0.566667	0.431333	1	1	0	1	24	4	1	0.617069	0.0682206	0.457801	0.756616	0.621541
IPR009137	2	1230	2	1	0.14	1	2	1	1	3	2	1	0.616833	0.0569855	0.477256	0.743761	0.615659
IPR008155	8	856	5	1	0.32	0	0	0	1	20	3	7	0.616502	0.0508157	0.432158	0.767916	0.621153
IPR001723	69	557	7	0.318182	0.531515	3	7	2	1	8	3	1	0.616222	0.0940294	0.387338	0.867237	0.610488
IPR016238	4	256	4	1	0.145	1	3	0	1	31	3	9	0.616064	0.0770852	0.389912	0.839036	0.614024
IPR001217	26	1182	5	0.866667	0.438	0	0	0	1	25	3	7	0.615726	0.0518592	0.458369	0.779554	0.617834
IPR028598	5	162	4	1	0.632	1	3	0	0	28	4	0	0.61554	0.0736896	0.430253	0.788334	0.623527
IPR000451	12	961	1	0.25	0.44125	2	2	2	0	1	1	0	0.615513	0.10578	0.33491	0.90194	0.61798
IPR008297	6	1848	1	0.333333	0.57	2	2	2	1	1	1	1	0.615386	0.0899938	0.342171	0.799808	0.621242
IPR006800	3	90	1	1	0.356667	1	1	1	1	2	1	1	0.615353	0.062074	0.435204	0.763139	0.615609
IPR027029	2	554	2	1	0.11	0	0	0	0	22	2	0	0.615009	0.0824942	0.449968	0.88972	0.60694
IPR001997	11	990	4	0.636364	0.458182	1	1	1	0	8	2	0	0.614956	0.0786418	0.412731	0.781798	0.623703
IPR008297	6	1847	1	0.333333	0.573333	2	2	2	1	1	1	1	0.614755	0.0902379	0.338125	0.801792	0.622211
IPR001108	5	354	1	0.4	0.77	2	3	2	0	6	1	0	0.614448	0.107366	0.248916	0.863835	0.628702
IPR027766	3	726	3	1	0.703333	1	2	0	1	35	3	4	0.614239	0.0462334	0.496484	0.700568	0.623675
IPR016378	6	73	4	1	0.336667	1	6	1	1	11	3	1	0.614047	0.0710596	0.439138	0.894853	0.614417
IPR003701	4	794	1	1	0.6725	1	1	1	1	3	1	1	0.613784	0.0744354	0.465959	0.843274	0.613646
IPR001508	41	1602	3	1	0.531667	1	1	0	1	26	3	3	0.613283	0.044139	0.495653	0.757911	0.615781
IPR000832	70	6565	3	0.304348	0.454928	4	12	3	0	5	3	0	0.612801	0.166916	0.15241	0.982388	0.628827
IPR028848	3	764	3	1	0.433333	1	3	1	1	5	3	1	0.612192	0.0602344	0.445132	0.732456	0.610956
IPR004468	7	585	5	0.714286	0.482857	1	2	0	0	40	3	0	0.612188	0.0469402	0.499344	0.750631	0.609727
IPR001806	219	2271	36	0.880435	0.641304	1	1	1	1	42	9	2	0.611911	0.201496	0.10044	0.977574	0.634934
IPR016437	2	79	1	1	0.03	1	1	1	0	1	1	0	0.611873	0.0737654	0.44307	0.766838	0.613156
IPR026074	5	1513	3	1	0.608	1	2	0	0	33	3	0	0.61173	0.0464438	0.502703	0.700777	0.619925
IPR000155	1	330	1	1	0.38	1	1	1	1	2	1	1	0.611528	0.061311	0.437857	0.753038	0.61241
IPR001564	22	232	7	0.909091	0.363182	2	7	1	1	21	3	4	0.611095	0.0836185	0.404141	0.851059	0.612113
IPR001200	8	129	4	1	0.51	0	0	0	1	10	4	3	0.611008	0.0667874	0.40359	0.761283	0.616707
IPR000276	326	1750	2	0.258621	0.540517	4	10	4	0	4	2	0	0.610807	0.255147	-0.416798	0.983383	0.638138
IPR002948	3	60	3	1	0.166667	0	0	0	1	12	3	5	0.610414	0.0476488	0.407669	0.761584	0.614831
IPR003701	4	796	1	1	0.69	1	1	1	1	3	1	1	0.610381	0.0749605	0.461854	0.842042	0.610549
IPR028740	2	490	2	1	0.725	0	0	0	0	37	2	0	0.610341	0.088801	0.34753	0.856822	0.598614
IPR015767	9	256	3	0.714286	0.774286	1	2	1	1	16	2	1	0.610215	0.0721664	0.44172	0.807929	0.609948
IPR001508	41	1331	4	0.365854	0.48439	2	5	1	1	17	3	3	0.609982	0.0615558	0.46512	0.781456	0.604731
IPR002955	5	520	4	1	0.818	0	0	0	0	16	4	0	0.609821	0.0707969	0.400637	0.75356	0.6189
IPR017428	2	345	2	1	0.165	1	2	1	1	3	2	3	0.608938	0.0553591	0.47632	0.73495	0.606087
IPR017428	2	346	2	1	0.165	1	2	1	1	3	2	3	0.608938	0.0553591	0.47632	0.73495	0.606087
IPR001978	20	228	10	1	0.4285	0	0	0	1	19	5	3	0.60843	0.122206	0.281679	0.826613	0.627293
IPR000308	37	245	8	0.945946	0.419459	2	8	1	0	14	4	0	0.608355	0.0962227	0.359222	0.804763	0.604829
IPR002117	8	688	5	0.75	0.61875	2	10	1	1	32	3	5	0.607978	0.0835423	0.380465	0.81173	0.607951
IPR008366	10	212	2	0.8	0.364	2	4	2	1	2	2	1	0.607855	0.0951713	0.316721	0.804707	0.61487
IPR000548	11	171	4	1	0.463636	0	0	0	0	9	4	0	0.607786	0.0678354	0.402998	0.74476	0.610971
IPR029593	3	345	1	1	0.703333	1	1	1	1	3	1	1	0.607767	0.0754038	0.458744	0.841111	0.608191
IPR030463	3	257	3	1	0.46	0	0	0	0	18	3	0	0.60773	0.0474667	0.441397	0.695163	0.614422
IPR001664	152	290	6	0.174825	0.291189	4	19	2	1	13	4	2	0.60767	0.124431	0.227086	0.828614	0.636983
IPR001951	22	53	2	1	0.0952381	0	0	0	0	21	2	0	0.60751	0.0820085	0.442101	0.887803	0.600406
IPR019148	4	461	4	1	0.4975	1	1	0	0	15	4	0	0.607265	0.0633937	0.41495	0.77223	0.607074
IPR009167	2	454	2	1	0.325	2	3	1	1	7	2	4	0.607257	0.0641625	0.442548	0.826913	0.604654
IPR004965	7	145	4	1	0.64	0	0	0	0	23	3	0	0.607117	0.050985	0.454857	0.74638	0.610237
IPR030611	5	298	2	1	0.186	1	4	1	1	9	2	2	0.607042	0.0832389	0.431164	0.882419	0.600245
IPR022165	6	191	4	1	0.206667	0	0	0	0	28	2	0	0.606984	0.0737561	0.442691	0.80359	0.607149
IPR017354	4	253	2	0.5	0.61	0	0	0	1	45	2	7	0.606622	0.112823	0.322137	0.999958	0.601238
IPR013284	6	671	4	1	0.171667	1	1	0	1	20	3	12	0.606166	0.0497302	0.457733	0.738142	0.613453
IPR016239	15	425	4	0.714286	0.591429	1	2	1	0	15	2	0	0.605782	0.0743843	0.45965	0.823636	0.612921
IPR022812	33	1049	3	0.25	0.5	0	0	0	1	36	3	3	0.605708	0.0740348	0.34176	0.739841	0.611934
IPR001664	152	127	14	0.397351	0.417483	2	13	1	1	34	5	2	0.605524	0.131263	0.276501	0.824372	0.61203
IPR028848	3	485	3	1	0.52	1	1	0	0	25	3	0	0.605276	0.0437579	0.487439	0.733791	0.606391
IPR030118	2	575	1	1	0.045	1	1	1	0	1	1	0	0.605069	0.0669147	0.468143	0.753515	0.6075
IPR001377	10	249	3	0.714286	0.782857	4	11	2	0	11	3	0	0.604677	0.118056	0.155215	0.803565	0.625685
IPR003094	16	949	4	0.833333	0.601667	0	0	0	1	14	4	2	0.604476	0.0651299	0.401883	0.736979	0.607466
IPR001806	219	1904	7	0.313084	0.490561	2	10	2	0	11	3	0	0.603928	0.0924356	0.39487	0.812194	0.602297
IPR030052	2	733	2	1	0.465	1	1	1	1	2	2	3	0.603886	0.0904543	0.386319	0.7644	0.621518
IPR016248	8	671	5	1	0.15875	1	7	1	1	25	2	2	0.603817	0.10991	0.316602	0.885201	0.598304
IPR008116	5	27	1	1	0.048	1	1	1	1	1	1	1	0.603703	0.0657853	0.468923	0.750752	0.605024
IPR016615	4	16	2	1	0.64	1	2	1	0	6	2	0	0.60361	0.0569745	0.483847	0.858897	0.598935
IPR001720	9	604	3	1	0.114444	0	0	0	0	23	2	0	0.60337	0.0748157	0.440165	0.871954	0.596969
IPR004577	1	232	1	1	0.05	1	1	1	1	1	1	1	0.602791	0.0650722	0.469433	0.748893	0.603958
IPR002955	5	755	4	1	0.47	0	0	0	0	19	3	0	0.602659	0.0491456	0.431087	0.731097	0.606276
IPR030739	3	959	2	1	0.403333	1	2	1	0	4	2	0	0.602355	0.0483028	0.486482	0.731512	0.597888
IPR015519	2	1990	2	1	0.52	0	0	0	1	31	2	21	0.602159	0.0773747	0.435567	0.970456	0.587638
IPR001844	8	102	3	0.875	0.3075	1	1	0	0	23	3	0	0.602135	0.0416635	0.483012	0.719052	0.606709
IPR028309	6	280	3	0.5	0.368333	0	0	0	1	27	3	2	0.602078	0.0513391	0.442027	0.711902	0.611915
IPR001664	152	289	6	0.230769	0.289021	3	12	2	0	8	4	0	0.60198	0.108529	0.280405	0.805822	0.611364
IPR008366	10	209	2	0.8	0.391	2	4	2	1	2	2	1	0.60155	0.0939441	0.321388	0.798807	0.60843
IPR001154	9	1355	4	0.875	0.56375	0	0	0	1	39	2	1	0.601342	0.0737267	0.402954	0.778622	0.607468
IPR001359	11	770	4	0.8	0.884	0	0	0	1	20	4	1	0.601093	0.0762507	0.398084	0.740408	0.613232
IPR004301	7	283	1	0.25	0.86	2	2	2	0	2	1	0	0.600918	0.153114	-0.0558879	0.887861	0.616522
IPR015459	2	400	1	1	0.74	1	1	1	1	3	1	1	0.600501	0.0768158	0.450276	0.838583	0.601123
IPR000584	11	543	4	1	0.757273	2	4	1	1	9	3	1	0.600055	0.0675294	0.42243	0.7769	0.604882
IPR004156	19	844	3	0.421053	0.289474	1	2	1	1	4	3	1	0.599702	0.0638354	0.399304	0.763569	0.609231
IPR001720	9	633	6	1	0.4175	1	6	1	0	30	2	0	0.599433	0.0845939	0.352536	0.821047	0.599503
IPR000164	47	97	38	0.957447	0.774468	2	2	0	0	65	14	0	0.599133	0.254243	-0.0770529	0.995059	0.641393
IPR008116	5	25	1	1	0.058	1	1	1	1	1	1	1	0.599131	0.0625028	0.471394	0.741338	0.593517
IPR022165	6	352	2	0.5	0.645	1	2	1	1	15	2	1	0.598611	0.0709761	0.439056	0.747254	0.596506
IPR027159	5	32	3	0.6	0.652	2	4	1	1	11	3	1	0.598483	0.0646967	0.435711	0.753818	0.603631
IPR013284	6	343	1	1	0.0383333	1	1	2	0	2	1	0	0.598198	0.37068	-0.522161	0.999987	0.719257
IPR009136	3	1056	2	1	0.0533333	0	0	0	1	19	2	2	0.597884	0.0832044	0.427016	0.893945	0.584263
IPR028559	4	1086	2	1	0.495	0	0	0	0	30	2	0	0.597726	0.0766084	0.43686	0.989582	0.583415
IPR026657	3	74	2	0.666667	0.433333	1	1	1	0	3	2	0	0.596853	0.0735324	0.374937	0.774193	0.5944
IPR017112	2	205	2	1	0.5	1	1	1	1	2	2	1	0.596575	0.0902425	0.381755	0.763671	0.610687
IPR006689	43	557	9	0.511628	0.114651	0	0	0	0	26	4	0	0.59639	0.0733878	0.413189	0.747791	0.602483
IPR017401	6	464	3	1	0.426667	1	4	1	0	14	2	0	0.596231	0.0759923	0.412932	0.788038	0.597861
IPR015752	3	987	3	1	0.373333	0	0	0	1	15	3	7	0.596176	0.0473632	0.420369	0.706437	0.600331
IPR017426	7	104	1	1	0.472857	1	1	1	1	2	1	1	0.596172	0.0595583	0.446141	0.732562	0.596505
IPR008092	3	251	2	1	0.0233333	1	2	1	1	2	2	1	0.596074	0.089508	0.423729	0.836091	0.585941
IPR004932	3	95	3	1	0.6	0	0	0	0	20	3	0	0.595964	0.0499783	0.440801	0.680747	0.60176
IPR027641	2	502	2	1	0.745	1	2	1	1	7	2	2	0.595839	0.0558443	0.460835	0.738977	0.594538
IPR002312	12	404	4	1	0.119167	0	0	0	0	12	3	0	0.595796	0.0475786	0.391747	0.70428	0.597371
IPR003096	16	788	5	0.625	0.5275	0	0	0	0	30	3	0	0.595753	0.0581515	0.437751	0.779704	0.589969
IPR004301	7	298	2	0.6	0.766	1	1	1	0	6	2	0	0.595677	0.0739978	0.388553	0.801102	0.598387
IPR001664	152	118	10	0.328859	0.445436	2	16	1	1	30	5	2	0.595646	0.135347	0.202551	0.827048	0.604925
IPR016245	10	705	4	0.5	0.194	0	0	0	1	24	3	10	0.595036	0.0478644	0.457372	0.726002	0.602224
IPR008631	10	30	6	0.875	0.24625	1	4	0	1	18	5	3	0.594655	0.0980667	0.247538	0.786282	0.601817
IPR013259	51	12	51	1	0.768039	0	0	0	0	51	49	0	0.594379	0.363983	-0.459012	0.998718	0.708967
IPR031328	11	344	5	1	0.317143	0	0	0	1	18	3	1	0.594325	0.0495733	0.414034	0.746996	0.596733
IPR016245	10	1169	2	0.5	0.631	2	9	2	1	12	2	2	0.594031	0.0967646	0.26219	0.837761	0.606818
IPR028309	6	1063	4	0.833333	0.608333	2	3	0	1	41	3	11	0.593948	0.0497516	0.450686	0.696086	0.590923
IPR000190	3	332	1	1	0.486667	1	1	1	1	2	1	2	0.593868	0.0594211	0.446991	0.730973	0.593437
IPR001508	41	1787	2	1	0.651818	1	1	1	0	6	1	0	0.593449	0.0834269	0.377958	0.833972	0.594035
IPR008349	9	261	4	1	0.0711111	0	0	0	1	11	3	2	0.593343	0.0496905	0.385825	0.696196	0.595424
IPR028848	3	508	3	1	0.613333	0	0	0	1	20	3	1	0.593026	0.0502005	0.436818	0.677314	0.598587
IPR000276	326	1728	8	0.274074	0.550704	4	58	4	1	11	3	5	0.592939	0.181987	0.0952831	0.991382	0.603822
IPR000798	32	1259	3	0.266667	0.426	0	0	0	1	32	3	15	0.592748	0.0731116	0.346573	0.999287	0.601702
IPR002554	10	588	1	1	0.073	1	1	1	0	1	1	0	0.59224	0.0586767	0.472443	0.726743	0.586002
IPR000190	3	331	1	1	0.496667	1	1	1	1	2	1	1	0.592193	0.0593401	0.447541	0.729827	0.591623
IPR000190	3	335	1	1	0.496667	1	1	1	1	2	1	2	0.592193	0.0593401	0.447541	0.729827	0.591623
IPR003268	3	44	3	1	0.196667	0	0	0	1	11	3	6	0.592	0.0463341	0.396049	0.738125	0.597125
IPR027641	2	501	2	1	0.695	1	2	1	1	6	2	2	0.591704	0.0583162	0.465851	0.852708	0.587947
IPR018429	1	449	1	1	0.5	1	1	1	0	2	1	0	0.591634	0.0593167	0.447712	0.729445	0.59107
IPR017322	2	178	2	1	0.45	1	2	1	0	4	2	0	0.591553	0.0482732	0.47716	0.717449	0.584838
IPR002344	10	634	1	0.8	0.402	0	0	0	1	38	1	4	0.591391	0.200989	-0.828822	0.91587	0.601191
IPR000276	326	1408	3	0.343558	0.0418405	2	2	1	1	3	3	2	0.591182	0.085073	0.424529	0.810531	0.585007
IPR000500	21	347	3	0.25	0.443	2	5	2	0	4	3	0	0.591151	0.1118	0.100059	0.800086	0.594645
IPR006424	29	374	3	0.965517	0.251724	1	3	1	0	4	3	0	0.5908	0.0733477	0.392523	0.737829	0.600134
IPR000837	17	666	5	0.666667	0.557333	4	7	1	1	21	3	6	0.590675	0.0686863	0.46345	0.762101	0.580158
IPR029845	3	561	1	1	0.0766667	1	1	1	1	1	1	1	0.590556	0.0579078	0.47151	0.723112	0.585132
IPR005703	9	100	3	1	0.0533333	0	0	0	0	8	3	0	0.590345	0.0494332	0.378293	0.709905	0.59138
IPR023608	14	333	2	0.285714	0.283571	1	1	1	1	4	2	1	0.589916	0.0707378	0.425728	0.783241	0.592465
IPR000175	31	339	3	0.419355	0.269355	0	0	1	1	3	2	2	0.58987	0.173879	-0.163296	0.94618	0.606514
IPR028848	3	332	3	1	0.543333	0	0	0	0	18	3	0	0.589027	0.0479089	0.435489	0.675583	0.595854
IPR031328	11	349	5	1	0.405714	0	0	0	1	19	3	1	0.588676	0.051547	0.416825	0.750728	0.592205
IPR000276	326	1731	14	0.651685	0.625768	4	60	4	1	20	3	2	0.588661	0.18724	0.0952858	0.990973	0.592987
IPR012152	5	590	2	0.6	0.612	0	0	0	1	42	2	5	0.588413	0.104736	0.201456	0.993396	0.591539
IPR000406	8	69	5	1	0.52375	1	1	0	1	15	4	3	0.587903	0.064866	0.409766	0.746062	0.596996
IPR001359	11	90	4	0.625	0.61375	0	0	0	0	16	4	0	0.587505	0.0685131	0.396453	0.719269	0.597899
IPR005703	9	65	5	0.777778	0.354444	1	1	1	0	7	2	0	0.587277	0.0896601	0.277004	0.788661	0.596504
IPR000276	326	1724	16	0.341912	0.483419	4	68	4	1	21	4	7	0.587207	0.170322	0.0952836	0.995323	0.588682
IPR019139	5	332	4	1	0.644	0	0	0	0	36	2	0	0.586754	0.0723318	0.412134	0.756777	0.585027
IPR001314	124	4212	5	0.363636	0.23323	2	3	1	0	7	3	0	0.586716	0.0799921	0.41202	0.794358	0.58681
IPR017353	3	80	3	1	0.673333	1	2	0	1	32	3	3	0.586508	0.0485705	0.479176	0.6794	0.594246
IPR006628	9	390	3	0.666667	0.755556	0	0	0	0	31	3	0	0.586386	0.0883075	-0.0398514	0.697913	0.600725
IPR000451	12	501	6	0.2	0.497	1	2	1	0	28	2	0	0.586084	0.0957826	0.189821	0.8897	0.588017
IPR001904	5	618	2	1	0.476	1	2	1	0	4	2	0	0.585466	0.0483471	0.472152	0.709616	0.578905
IPR001436	37	159	5	0.837838	0.224865	0	0	0	1	19	3	1	0.585303	0.0486202	0.417323	0.745227	0.587028
IPR001359	11	10	9	1	0.454545	1	2	0	1	30	4	3	0.585235	0.0946384	0.275694	0.857449	0.598757
IPR028408	2	4535	2	1	0.355	0	0	0	0	26	2	0	0.585205	0.0645872	0.435083	0.720794	0.576336
IPR001564	22	203	9	0.863636	0.405	1	1	0	0	28	4	0	0.584967	0.090344	0.313205	0.796607	0.598126
IPR000142	1	354	1	1	0.54	1	1	1	1	2	1	1	0.584871	0.0591899	0.447862	0.724907	0.584381
IPR028445	2	458	2	1	0.425	0	0	0	0	28	2	0	0.584574	0.0828988	0.0562284	0.728417	0.573794
IPR001292	3	172	2	1	0.623333	0	0	0	1	32	2	15	0.584504	0.0715011	0.415604	0.82438	0.57561
IPR000175	31	652	1	0.903226	0.0106452	1	1	1	1	1	1	1	0.584466	0.0831507	0.359761	0.837151	0.57562
IPR018798	4	246	3	1	0.2675	1	3	1	1	6	2	2	0.584077	0.0706367	0.436752	0.735213	0.582668
IPR024145	5	140	5	1	0.672	1	1	0	0	30	3	0	0.583154	0.0532409	0.462563	0.771123	0.577345
IPR017337	3	188	2	1	0.59	0	0	0	0	31	2	0	0.582879	0.0757268	0.418165	0.970995	0.570178
IPR002769	4	175	2	0.75	0.25	1	2	1	1	4	2	1	0.582723	0.0470537	0.47693	0.69905	0.579375
IPR000308	37	68	8	0.891892	0.19	0	0	0	1	28	3	9	0.582592	0.0610453	0.405497	0.725651	0.587627
IPR001664	152	191	31	0.673469	0.357755	4	38	1	1	94	6	7	0.582313	0.174398	0.0709182	0.988752	0.5991
IPR019318	6	545	6	1	0.658333	1	3	0	0	28	4	0	0.581259	0.0840956	0.291696	0.747141	0.58775
IPR000903	5	48	4	1	0.71	0	0	0	0	37	2	0	0.5812	0.0749452	0.39612	0.761122	0.583096
IPR000493	8	955	2	0.375	0.36875	2	2	1	0	10	2	0	0.581109	0.0680342	0.421415	0.731383	0.582301
IPR016246	8	1392	4	1	0.518333	2	3	1	1	11	2	1	0.581071	0.0747013	0.400601	0.762599	0.58707
IPR026667	3	321	2	1	0.673333	0	0	0	0	33	2	0	0.580762	0.0700608	0.408359	0.741537	0.572311
IPR001314	124	3294	7	0.452381	0.0929256	1	1	0	0	13	5	0	0.580751	0.108962	0.270286	0.814381	0.592342
IPR004729	12	855	2	0.6	0.444	1	1	1	0	3	2	0	0.580591	0.0736783	0.350138	0.765278	0.575083
IPR002077	22	1313	3	0.818182	0.727273	1	1	1	1	4	2	1	0.580349	0.0800993	0.394604	0.820424	0.58686
IPR004577	1	231	1	1	0.1	1	1	1	1	1	1	1	0.579975	0.0544309	0.46565	0.699761	0.577871
IPR013284	6	154	4	1	0.136667	0	0	0	1	11	3	3	0.579822	0.0476362	0.380866	0.680896	0.582409
IPR011339	2	15	2	1	0.22	0	0	0	1	22	2	2	0.57968	0.0657877	0.440719	0.764119	0.571696
IPR010561	3	178	2	1	0.58	1	1	1	0	2	2	0	0.579398	0.0907291	0.371957	0.761454	0.5879
IPR002077	22	2902	7	0.5	0.6225	1	1	0	1	29	4	10	0.579066	0.0842947	0.302625	0.837819	0.589593
IPR011364	2	1193	2	1	0.62	2	3	1	1	10	2	3	0.578787	0.066732	0.417068	0.74451	0.572779
IPR020636	60	1111	9	1	0.354286	0	0	0	0	32	3	0	0.57842	0.0725192	0.352764	0.736	0.583785
IPR004031	21	342	2	0.823529	0.562353	4	9	3	1	3	1	2	0.57818	0.146334	0.00774285	0.920266	0.57755
IPR004468	7	581	5	1	0.475714	2	7	1	0	14	3	0	0.578043	0.0691153	0.430899	0.782278	0.572412
IPR001321	1	641	1	1	0.58	1	1	1	1	2	1	2	0.57799	0.0594094	0.43806	0.720445	0.579418
IPR001321	1	643	1	1	0.58	1	1	1	1	2	1	2	0.57799	0.0594094	0.43806	0.720445	0.579418
IPR016592	2	341	1	1	0.58	1	1	1	0	2	1	0	0.57799	0.0594094	0.43806	0.720445	0.579418
IPR001697	8	80	2	0.857143	0.248571	0	0	0	0	27	2	0	0.577571	0.0749345	0.270467	0.787918	0.574754
IPR000425	34	848	5	0.263158	0.343684	1	1	0	1	12	5	3	0.57692	0.0907716	0.360862	0.765175	0.584155
IPR000043	10	153	1	1	0.565	3	9	3	1	2	1	1	0.576715	0.158744	0.153072	0.938018	0.582083
IPR028307	5	322	3	1	0.373333	0	0	0	0	13	3	0	0.576222	0.0460511	0.401773	0.707054	0.579609
IPR000500	21	346	3	0.5	0.479444	3	7	1	1	18	3	3	0.576078	0.0777755	0.2865	0.773129	0.573771
IPR008350	4	189	4	1	0.145	0	0	0	1	24	2	2	0.575788	0.0707228	0.428365	0.788619	0.57054
IPR028669	7	15	6	0.857143	0.527143	0	0	0	1	26	3	4	0.575656	0.0579722	0.442008	0.761407	0.577334
IPR000276	326	1714	19	0.309028	0.472222	4	43	3	1	24	5	3	0.575625	0.150555	0.0954455	0.991916	0.584156
IPR029845	3	560	1	1	0.11	1	1	1	1	1	1	1	0.575577	0.053661	0.463179	0.689789	0.571411
IPR002202	8	1098	5	0.75	0.365	0	0	0	1	8	5	1	0.575527	0.130844	0.211039	0.795143	0.604735
IPR024145	5	133	5	1	0.656	1	1	0	0	29	3	0	0.575395	0.0530925	0.455454	0.765986	0.56994
IPR016378	6	136	1	1	0.596	1	1	1	0	2	1	0	0.575199	0.0596155	0.434178	0.718685	0.577055
IPR030463	3	575	2	1	0.39	0	0	0	1	26	2	4	0.57476	0.0617808	0.438385	0.705686	0.565241
IPR005819	34	115	7	0.411765	0.615294	1	12	0	0	74	3	0	0.574629	0.186512	0.0803229	0.99978	0.614787
IPR016243	12	898	9	1	0.0988889	2	4	0	1	56	2	13	0.574613	0.134809	0.27331	0.937652	0.564548
IPR024933	4	61	3	1	0.5175	0	0	0	0	16	3	0	0.57428	0.0471971	0.419111	0.662444	0.579937
IPR001723	69	164	2	0.333333	0.499	2	6	2	0	6	2	0	0.574251	0.0869301	0.220501	0.728109	0.585188
IPR007972	7	137	5	0.857143	0.507143	1	1	0	0	29	3	0	0.574161	0.050374	0.451006	0.751992	0.571591
IPR001217	26	1285	1	0.652174	0.48	1	1	1	1	4	1	1	0.573884	0.0750061	0.418293	0.778274	0.568025
IPR016238	4	445	4	1	0.48	1	1	0	1	23	3	2	0.573876	0.0433872	0.462703	0.689046	0.575102
IPR028767	2	577	2	1	0.78	0	0	0	0	35	2	0	0.573574	0.0772401	0.390811	0.782676	0.560269
IPR000276	326	1396	2	0.26087	0.36313	4	9	3	1	2	2	1	0.573573	0.148675	0.169881	0.972915	0.594524
IPR028309	6	1092	2	0.75	0.455	2	3	1	0	11	2	0	0.57348	0.066701	0.41477	0.74334	0.573706
IPR004729	12	253	1	1	0.115	1	1	1	1	1	1	1	0.573424	0.0534198	0.461954	0.684849	0.569179
IPR001806	219	2031	1	0.113636	0.461591	2	2	2	0	1	1	0	0.572698	0.124456	0.167916	0.970949	0.580382
IPR030081	3	108	2	1	0.09	0	0	0	0	18	2	0	0.57241	0.0748712	0.415172	0.83468	0.565038
IPR016245	10	1229	2	0.375	0.68125	1	1	1	1	6	2	3	0.571952	0.072605	0.362829	0.781254	0.570185
IPR014646	3	11	1	0.666667	0.386667	4	5	2	1	5	1	1	0.571884	0.083828	0.287882	0.728509	0.576505
IPR022812	33	1007	6	0.85	0.2495	0	0	0	1	10	4	5	0.571411	0.0788712	0.351132	0.73872	0.564506
IPR026668	2	290	2	1	0.79	0	0	0	0	35	2	0	0.571058	0.0772561	0.379853	0.779812	0.557498
IPR017357	2	436	1	1	0.62	1	1	1	0	2	1	0	0.570967	0.0600677	0.428398	0.716072	0.573641
IPR000832	70	6566	3	0.231884	0.453623	4	13	3	1	4	3	1	0.5707	0.194672	-0.314516	0.969193	0.594496
IPR001580	15	612	3	0.428571	0.825714	2	5	1	0	17	3	0	0.570638	0.0698494	0.430078	0.754467	0.559768
IPR005012	2	680	1	0.5	0.595	1	1	1	1	8	1	2	0.570291	0.103086	0.309753	0.930215	0.574449
IPR015459	2	247	2	1	0.54	1	2	1	1	4	2	1	0.57024	0.0489266	0.46036	0.690457	0.562375
IPR018867	3	210	1	1	0.626667	1	1	1	0	2	1	0	0.569782	0.0602252	0.426802	0.715352	0.572377
IPR020455	3	817	3	1	0.25	0	0	0	1	10	3	1	0.569355	0.044826	0.382514	0.704725	0.574153
IPR027682	2	397	1	1	0.125	1	1	1	1	1	1	1	0.569224	0.0531777	0.459523	0.676743	0.564798
IPR027682	2	398	1	1	0.125	1	1	1	1	1	1	1	0.569224	0.0531777	0.459523	0.676743	0.564798
IPR005938	8	519	4	0.75	0.19125	1	1	0	0	10	4	0	0.568839	0.0618249	0.405266	0.722872	0.573271
IPR024130	4	2	3	1	0.9675	1	1	1	0	4	2	0	0.568723	0.086455	0.377745	0.799019	0.575089
IPR016246	8	1362	1	0.625	0.65625	3	4	3	1	1	1	1	0.568493	0.208324	-0.237983	0.938275	0.602927
IPR004279	13	1278	4	0.615385	0.388462	1	2	1	0	9	2	0	0.568162	0.0691479	0.426096	0.730015	0.57167
IPR001757	103	1048	10	0.92233	0.418835	1	1	1	0	11	3	0	0.568004	0.133699	0.201394	0.95195	0.576574
IPR017995	10	117	3	0.3	0.503	1	1	1	1	3	3	3	0.567914	0.103675	0.181446	0.797166	0.579543
IPR001170	8	575	2	1	0.27	1	3	1	1	5	2	1	0.567739	0.0571689	0.458542	0.697706	0.56857
IPR002955	5	572	3	1	0.818	0	0	0	0	22	3	0	0.567399	0.0570308	0.372427	0.662456	0.576609
IPR007991	2	633	1	1	0.64	1	1	1	0	2	1	0	0.567397	0.060583	0.423625	0.713922	0.570111
IPR005990	8	441	5	1	0.27125	0	0	0	0	15	3	0	0.567301	0.0482135	0.389237	0.706636	0.569052
IPR017164	10	126	1	1	0.643333	1	1	1	1	2	1	1	0.566797	0.0606814	0.422833	0.713566	0.5696
IPR021662	4	194	2	1	0.6375	1	1	1	0	2	2	0	0.566775	0.0918637	0.356138	0.759272	0.571629
IPR001557	28	453	4	0.571429	0.0689286	2	2	0	0	15	4	0	0.566757	0.0683177	0.376986	0.754067	0.571557
IPR001970	3	775	2	1	0.7	1	2	1	1	5	2	3	0.566642	0.0535805	0.465787	0.691956	0.567541
IPR000832	70	6567	5	0.449275	0.46029	4	9	2	1	6	3	3	0.566437	0.0920605	0.277383	0.770675	0.569245
IPR002119	65	151	5	0.533333	0.716667	1	1	0	0	23	4	0	0.566011	0.0779123	0.379026	0.708306	0.579949
IPR000652	7	71	2	0.714286	0.215714	0	0	0	0	29	2	0	0.56583	0.103539	-0.0924163	0.89791	0.574201
IPR029923	3	291	3	1	0.65	0	0	0	0	18	3	0	0.565675	0.0496773	0.421647	0.64835	0.573083
IPR003701	4	767	3	1	0.5575	0	0	0	0	16	3	0	0.565625	0.0474393	0.416201	0.652588	0.572378
IPR013790	21	751	2	1	0.274667	1	2	1	1	8	1	1	0.565583	0.0844227	0.335283	0.769279	0.568158
IPR005417	7	273	2	1	0.563333	1	3	1	0	8	2	0	0.565191	0.0664208	0.411153	0.809142	0.564495
IPR001630	11	178	4	0.9	0.461	1	4	1	0	6	3	0	0.565027	0.0650634	0.408989	0.709899	0.56594
IPR016238	4	398	4	1	0.6075	0	0	0	1	18	3	3	0.564723	0.0523198	0.41195	0.701512	0.56908
IPR011907	4	511	2	0.75	0.59	1	2	1	1	6	2	2	0.564465	0.0597743	0.427456	0.853482	0.552924
IPR029907	3	280	3	1	0.683333	1	3	1	0	5	3	0	0.564307	0.0599639	0.362253	0.718136	0.566661
IPR013906	5	117	3	0.8	0.448	0	0	0	0	18	3	0	0.564108	0.0460453	0.426956	0.641608	0.567789
IPR023610	14	1007	3	1	0.445	1	2	1	1	4	2	1	0.563632	0.0627641	0.406853	0.730374	0.555054
IPR000162	14	939	3	0.571429	0.285714	1	4	1	1	6	3	2	0.563534	0.0570035	0.423887	0.680843	0.566539
IPR000163	4	272	3	0.5	0.115	1	1	1	1	3	2	1	0.563473	0.0857945	0.295748	0.770957	0.568619
IPR003914	4	408	2	1	0.455	2	4	1	0	11	2	0	0.563387	0.0755426	0.312757	0.736275	0.561772
IPR000425	34	893	6	0.5	0.664583	2	6	0	1	58	3	23	0.563385	0.116731	0.227375	0.965156	0.574705
IPR004709	13	798	1	0.0909091	0.476364	2	2	2	1	1	1	1	0.563359	0.126292	0.138094	0.974115	0.571452
IPR001359	11	82	4	0.636364	0.699091	0	0	0	0	14	4	0	0.562981	0.0687141	0.385452	0.69093	0.576364
IPR002056	5	167	3	0.8	0.212	0	0	0	0	13	3	0	0.562574	0.0422522	0.397816	0.68787	0.566798
IPR000190	3	319	3	1	0.0633333	0	0	0	1	6	3	3	0.562419	0.047707	0.362316	0.671811	0.564625
IPR024933	4	253	3	0.75	0.595	0	0	0	0	22	3	0	0.562032	0.0520868	0.405235	0.671333	0.569126
IPR010255	20	807	3	1	0.231	0	0	0	0	9	3	0	0.561558	0.0444276	0.374336	0.690087	0.566916
IPR016670	2	14	1	1	0.145	1	1	1	1	1	1	1	0.561307	0.0533233	0.43226	0.669543	0.557624
IPR016670	2	15	1	1	0.145	1	1	1	1	1	1	1	0.561307	0.0533233	0.43226	0.669543	0.557624
IPR002345	15	266	3	1	0.0175	0	0	0	0	5	3	0	0.561086	0.054653	0.375397	0.685382	0.561459
IPR001033	9	685	6	1	0.571429	1	5	0	0	47	3	0	0.561041	0.0755724	0.356315	0.707865	0.558299
IPR006424	29	382	4	1	0.175862	0	0	0	1	5	4	1	0.561008	0.0935596	0.28592	0.76055	0.575611
IPR015459	2	192	2	1	0.355	1	2	1	0	3	2	0	0.560874	0.049567	0.454184	0.664655	0.563316
IPR001285	6	89	3	1	0.12	0	0	0	0	7	3	0	0.56075	0.0464423	0.364125	0.66964	0.564709
IPR016439	14	417	10	0.928571	0.549286	2	3	0	0	36	4	0	0.560643	0.0952535	0.260632	0.861206	0.570707
IPR000091	3	417	3	1	0.43	2	3	1	0	4	3	0	0.560193	0.070455	0.368592	0.699163	0.565409
IPR000308	37	55	14	1	0.196757	0	0	0	0	48	3	0	0.55998	0.13375	0.149096	0.814722	0.585703
IPR029797	3	75	2	1	0.583333	1	2	1	1	4	2	1	0.559786	0.0498031	0.452781	0.677668	0.555094
IPR016659	4	440	1	1	0.15	1	1	1	0	1	1	0	0.559435	0.0534199	0.423749	0.66773	0.556178
IPR024098	2	466	2	1	0.585	1	2	1	0	4	2	0	0.559384	0.0498457	0.452495	0.67718	0.554758
IPR000460	8	755	2	1	0.67125	1	1	1	0	2	2	0	0.5593	0.0928333	0.34422	0.757727	0.559698
IPR003968	37	769	1	1	0.151081	1	1	1	1	1	1	1	0.559037	0.0534414	0.421973	0.667338	0.55585
IPR008111	2	166	2	1	0.85	1	2	1	1	6	2	1	0.558759	0.0640684	0.417314	0.832884	0.552942
IPR026074	5	1389	4	1	0.77	1	3	0	0	38	3	0	0.557993	0.0538595	0.428629	0.658539	0.560097
IPR001697	8	148	2	1	0.251667	0	0	0	1	21	2	3	0.557663	0.0583287	0.430985	0.696602	0.548889
IPR027072	2	303	2	1	0.72	0	0	0	1	32	2	4	0.5574	0.0731497	0.387987	0.821396	0.547652
IPR017401	6	889	3	0.666667	0.525	1	5	1	1	9	3	1	0.557187	0.0617204	0.417765	0.710998	0.558652
IPR002117	8	626	2	1	0.565	3	22	3	1	5	2	2	0.557133	0.184632	0.0825033	0.95762	0.578095
IPR026818	5	1530	1	0.6	0.318	3	3	2	0	2	1	0	0.55673	0.120182	0.219341	0.782845	0.571931
IPR014375	10	515	4	1	0.237	2	6	1	1	7	3	1	0.556464	0.0673979	0.382511	0.704802	0.56212
IPR000272	9	195	4	0.444444	0.44	1	3	0	1	26	4	5	0.556454	0.0805409	0.297787	0.728592	0.564921
IPR017288	3	69	3	1	0.736667	0	0	0	1	19	3	13	0.556197	0.0526337	0.411608	0.639676	0.562882
IPR005703	9	225	2	0.625	0.48	2	4	1	0	18	2	0	0.556144	0.0680618	0.414495	0.752555	0.544863
IPR007268	5	409	1	0.8	0.332	1	1	1	0	2	1	0	0.556061	0.0521119	0.417092	0.671337	0.555708
IPR014375	10	516	5	1	0.178	3	13	2	1	6	3	1	0.556051	0.118741	0.163652	0.782866	0.567272
IPR008028	4	5	4	1	0.21	0	0	0	1	5	4	3	0.555965	0.0920436	0.296974	0.748621	0.573058
IPR008045	4	117	2	0.75	0.52	1	2	1	0	5	2	0	0.555874	0.0505507	0.458858	0.666297	0.553445
IPR008045	4	44	2	0.5	0.7325	2	6	1	1	31	2	2	0.555474	0.0843836	0.322164	0.765775	0.551016
IPR002164	22	335	3	0.571429	0.675714	0	0	0	0	27	3	0	0.555074	0.0600418	0.354501	0.660651	0.563758
IPR017357	2	439	1	1	0.71	1	1	1	0	2	1	0	0.554544	0.0633651	0.407262	0.721654	0.55997
IPR024579	1	33	1	1	0.71	1	1	1	1	2	1	2	0.554544	0.0633651	0.407262	0.721654	0.55997
IPR024579	1	35	1	1	0.71	1	1	1	1	2	1	2	0.554544	0.0633651	0.407262	0.721654	0.55997
IPR008907	6	33	3	1	0.656667	0	0	0	0	17	3	0	0.554531	0.0491156	0.413134	0.636967	0.563661
IPR001904	5	441	2	0.6	0.478	3	4	2	0	2	2	0	0.554364	0.0874003	0.280469	0.727709	0.554752
IPR017389	4	73	3	1	0.6575	0	0	0	0	17	3	0	0.554351	0.0491332	0.412999	0.636752	0.563458
IPR016237	4	482	2	1	0.6175	2	4	1	0	13	2	0	0.553738	0.0751339	0.38713	0.779606	0.549048
IPR021713	3	62	3	1	0.706667	0	0	0	1	18	3	2	0.553317	0.0510318	0.412098	0.633709	0.560724
IPR031328	11	363	5	1	0.701429	0	0	0	0	21	3	0	0.553213	0.0616248	0.413758	0.743202	0.549884
IPR016313	13	933	5	1	0.413077	0	0	0	0	31	2	0	0.553167	0.0686178	0.423849	0.759676	0.547767
IPR002067	32	586	6	0.75	0.0146875	0	0	0	1	18	3	1	0.553159	0.0514594	0.397238	0.687543	0.559884
IPR000105	3	182	3	1	0.04	0	0	0	1	5	3	2	0.552796	0.0484768	0.374539	0.676479	0.553474
IPR002112	10	135	3	0.9	0.495	1	4	1	1	13	2	5	0.552629	0.0727247	0.36457	0.74171	0.554049
IPR028848	3	226	3	1	0.753333	0	0	0	1	19	3	1	0.552561	0.0531686	0.407629	0.63633	0.559538
IPR000217	61	43	10	0.869565	0.583043	1	6	0	1	21	6	1	0.552391	0.130634	0.183075	0.804819	0.568606
IPR017401	6	467	2	1	0.393333	1	4	1	0	9	2	0	0.552345	0.0767017	0.386303	0.861434	0.551593
IPR027084	2	846	2	1	0.19	0	0	0	1	19	2	2	0.551807	0.0611275	0.398437	0.716252	0.542562
IPR017072	7	1684	3	1	0.5775	0	0	0	0	15	3	0	0.551751	0.047454	0.405433	0.637915	0.558426
IPR004802	7	496	4	0.714286	0.571429	2	5	0	0	32	4	0	0.551711	0.0892254	0.125518	0.733165	0.553633
IPR012198	16	144	3	0.1875	0.719375	3	9	1	0	29	3	0	0.551689	0.0980199	0.19259	0.767517	0.565683
IPR004214	44	83	11	0.973684	0.0586842	2	5	0	0	15	7	0	0.551474	0.203883	-0.116349	0.877859	0.595126
IPR003096	16	1550	2	0.571429	0.235714	1	1	1	0	2	2	0	0.551467	0.0818849	0.32484	0.728963	0.556835
IPR028459	3	412	3	1	0.223333	0	0	0	0	8	3	0	0.551444	0.0437712	0.365317	0.671892	0.555781
IPR000116	7	118	3	0.714286	0.927143	1	5	0	0	50	3	0	0.551295	0.100135	0.189779	0.849422	0.559349
IPR029907	3	455	1	1	0.173333	1	1	1	1	1	1	1	0.551274	0.053764	0.390937	0.659197	0.548746
IPR011400	6	156	4	0.833333	0.605	1	2	0	0	18	4	0	0.550987	0.0706602	0.345572	0.733635	0.555681
IPR008518	4	169	2	0.75	0.6125	1	3	1	0	12	2	0	0.550471	0.0669037	0.405111	0.700771	0.548496
IPR028435	10	421	3	0.625	0.61	1	2	1	0	8	2	0	0.550401	0.0661424	0.390327	0.70166	0.552481
IPR008111	2	168	2	1	0.89	1	2	1	1	6	2	1	0.550372	0.0657997	0.405385	0.82732	0.544329
IPR001508	41	1337	4	0.195122	0.499268	2	8	1	1	23	3	1	0.549991	0.0703266	0.396043	0.737378	0.552761
IPR001400	15	207	3	1	0.233636	0	0	0	1	8	3	1	0.54951	0.0435946	0.364525	0.669789	0.553741
IPR006017	3	773	3	1	0.68	0	0	0	1	17	3	4	0.549499	0.0496367	0.409432	0.630964	0.55848
IPR020888	14	14	8	1	0.25	0	0	0	0	9	8	0	0.549367	0.283966	-0.180792	0.957028	0.590075
IPR008366	10	276	3	0.75	0.58125	1	5	2	0	3	2	0	0.549154	0.0939573	0.218733	0.753315	0.547552
IPR016391	6	175	2	0.666667	0.32	0	0	0	0	32	2	0	0.549146	0.0975041	-0.0705961	0.762278	0.555429
IPR019152	3	321	2	0.666667	0.446667	0	0	0	0	35	2	0	0.549055	0.0956199	0.0567213	0.721944	0.559767
IPR017400	4	374	3	1	0.5	0	0	0	0	13	3	0	0.548897	0.0456583	0.392336	0.659665	0.552461
IPR003005	9	310	4	0.75	0.71375	0	0	0	0	24	3	0	0.548832	0.057696	0.347767	0.688505	0.549209
IPR028559	4	2243	2	1	0.55	0	0	0	0	28	2	0	0.548518	0.0725219	0.126724	0.677199	0.54083
IPR028771	3	298	2	0.666667	0.336667	1	2	1	1	4	2	1	0.548421	0.0494681	0.451943	0.6524	0.541326
IPR027084	2	701	1	1	0.435	2	2	1	1	7	1	3	0.548375	0.0843326	0.318138	0.80203	0.543042
IPR002418	7	68	6	1	0.53	1	4	0	1	54	2	18	0.547843	0.102062	0.375191	0.850127	0.544021
IPR001380	7	77	3	1	0.242857	0	0	0	0	8	3	0	0.547792	0.0434564	0.363817	0.667949	0.551585
IPR001164	61	1213	5	0.278689	0.432295	3	5	0	0	22	5	0	0.547763	0.104054	0.191253	0.734302	0.549339
IPR000105	3	358	1	1	0.23	3	3	2	0	1	1	0	0.547385	0.187715	-0.102434	0.956806	0.582948
IPR018609	3	163	3	1	0.866667	0	0	0	0	21	3	0	0.547199	0.0585016	0.365481	0.640048	0.557462
IPR028307	5	318	3	1	0.46	0	0	0	0	12	3	0	0.547139	0.0454064	0.385809	0.667227	0.552794
IPR000308	37	74	5	1	0.339459	1	4	1	0	5	4	0	0.547115	0.142714	0.128929	0.791237	0.582879
IPR000079	11	7	3	0.272727	0.886364	3	6	1	1	21	3	1	0.546565	0.0833552	0.322599	0.790144	0.541756
IPR004539	18	318	6	1	0.273889	0	0	0	0	7	5	0	0.546505	0.165204	0.0842289	0.805452	0.575268
IPR001436	37	247	4	0.378378	0.331081	0	0	0	0	10	4	0	0.546195	0.0686497	0.381592	0.711895	0.543207
IPR020636	60	995	9	0.457627	0.336102	2	14	1	1	26	4	5	0.546111	0.118493	0.141427	0.766145	0.554435
IPR015812	8	884	4	1	0.375714	2	4	1	1	10	2	5	0.545658	0.0793643	0.328836	0.759997	0.539937
IPR001723	69	587	1	0.0645161	0.459032	0	0	1	1	3	1	1	0.54541	0.23135	-0.222198	0.962573	0.545452
IPR001500	4	34	3	1	0.1	0	0	0	0	18	2	0	0.54518	0.0662152	0.316537	0.768903	0.541257
IPR028538	6	60	5	1	0.0266667	0	0	0	0	5	5	0	0.545004	0.19902	0.103057	0.964577	0.583434
IPR008095	1	288	1	1	0.76	1	1	1	1	2	1	2	0.544978	0.0660929	0.395935	0.75796	0.550259
IPR002038	4	288	4	1	0.5475	0	0	0	0	6	4	0	0.544776	0.0688896	0.369575	0.719373	0.547861
IPR004301	7	139	3	1	0.372857	0	0	0	0	10	3	0	0.544689	0.0442711	0.373169	0.669681	0.549308
IPR001664	152	116	6	0.195946	0.458716	4	36	3	0	10	3	0	0.544594	0.145548	0.0963445	0.99101	0.574656
IPR000276	326	1682	2	0.368421	0.390263	1	1	1	0	3	2	0	0.544445	0.07322	0.312871	0.735798	0.542848
IPR009539	4	90	3	1	0.46	1	3	1	1	6	2	1	0.544261	0.0722187	0.394686	0.70136	0.545093
IPR001164	61	1217	5	0.220339	0.452034	2	3	0	0	30	4	0	0.544122	0.0935493	0.103473	0.705656	0.553814
IPR001664	152	2008	3	0.296296	0.482222	3	5	1	0	10	3	0	0.544076	0.0724309	0.386701	0.811271	0.536093
IPR000276	326	1717	11	0.274419	0.46107	4	43	3	1	21	3	8	0.544073	0.145616	0.0953866	0.989724	0.535563
IPR022812	33	302	1	1	0.196364	1	1	1	0	1	1	0	0.544066	0.0535449	0.369883	0.650657	0.542607
IPR002955	5	777	3	1	0.478	0	0	0	0	12	3	0	0.543386	0.0453954	0.38445	0.660718	0.548138
IPR000175	31	1012	2	0.225806	0.248065	2	4	2	0	2	2	0	0.543278	0.104688	0.0901579	0.782213	0.55377
IPR000175	31	1015	2	0.344828	0.324483	2	4	2	0	2	2	0	0.543049	0.105083	0.0849075	0.826538	0.554413
IPR001664	152	344	6	0.55	0.2465	2	3	0	1	24	4	1	0.542459	0.0840434	0.244767	0.710055	0.554096
IPR027072	2	307	2	1	0.775	0	0	0	1	32	2	6	0.541882	0.075085	0.33741	0.819903	0.537213
IPR000276	326	1734	7	0.203187	0.680598	4	37	3	1	12	3	2	0.541837	0.129895	0.0958401	0.890199	0.550636
IPR028846	29	111	1	1	0.204483	1	1	1	0	1	1	0	0.541702	0.0533135	0.36482	0.647619	0.540555
IPR029945	3	438	3	1	0.67	0	0	0	0	16	3	0	0.541523	0.0490729	0.404197	0.623955	0.550472
IPR001359	11	334	3	1	0.0736364	0	0	0	1	5	3	4	0.541489	0.0460973	0.373307	0.663289	0.546661
IPR030484	3	358	3	1	0.626667	0	0	0	0	15	3	0	0.541229	0.0480489	0.401797	0.625465	0.549505
IPR004301	7	343	3	0.75	0.36	0	0	0	0	15	3	0	0.541115	0.0452686	0.401679	0.620215	0.54617
IPR002082	6	1160	2	1	0.438333	1	2	1	0	3	2	0	0.541069	0.0484011	0.434683	0.64854	0.541993
IPR008907	6	161	2	1	0.438333	1	2	1	0	3	2	0	0.541069	0.0484011	0.434683	0.64854	0.541993
IPR021135	5	15	4	1	0.288	0	0	0	0	10	3	0	0.540991	0.0471938	0.359543	0.653002	0.542181
IPR003175	6	373	2	0.333333	0.975	1	2	1	1	19	2	9	0.540061	0.099662	0.226868	0.778871	0.534846
IPR000799	6	359	4	0.666667	0.245	0	0	0	1	6	4	3	0.539834	0.0649941	0.368533	0.685304	0.551076
IPR001200	8	101	4	1	0.5825	0	0	0	1	6	4	2	0.539541	0.0693699	0.370932	0.716569	0.543329
IPR029845	3	40	3	1	0.226667	0	0	0	1	7	3	3	0.539426	0.04374	0.356024	0.652662	0.541021
IPR013284	6	345	1	1	0.0333333	2	2	1	1	3	1	1	0.539077	0.097302	0.308757	0.885362	0.540429
IPR001217	26	1033	2	0.692308	0.406538	2	3	1	0	8	2	0	0.538929	0.0694018	0.373579	0.825082	0.535976
IPR001292	3	307	3	1	0.326667	1	1	1	1	5	1	2	0.538874	0.0879987	0.178895	0.736053	0.555146
IPR017072	7	1687	3	0.8	0.522	0	0	0	0	17	3	0	0.538841	0.04726	0.392921	0.623452	0.544671
IPR024950	15	50	3	0.75	0.371667	0	0	0	0	15	3	0	0.538772	0.045442	0.400814	0.619114	0.544209
IPR027766	3	586	3	1	0.683333	0	0	0	0	16	3	0	0.538682	0.0493448	0.402268	0.622218	0.547727
IPR000276	326	1700	3	0.168	0.33672	4	16	3	1	4	2	1	0.538603	0.151946	0.089123	0.984388	0.551069
IPR006017	3	744	3	1	0.55	0	0	0	0	13	3	0	0.538414	0.0459373	0.388583	0.639753	0.545076
IPR016375	3	105	3	1	0.55	0	0	0	1	13	3	7	0.538414	0.0459373	0.388583	0.639753	0.545076
IPR030849	2	556	1	0.5	0.435	1	1	1	0	4	1	0	0.538366	0.0757753	0.36889	0.752081	0.544074
IPR026682	2	248	2	1	0.45	1	2	1	0	3	2	0	0.538289	0.0482919	0.431258	0.646387	0.53948
IPR028309	6	283	3	0.5	0.411667	0	0	0	1	21	3	2	0.537845	0.0522287	0.33665	0.655596	0.541443
IPR028666	3	440	3	1	0.356667	0	0	0	0	9	3	0	0.537356	0.0436807	0.364699	0.659922	0.542
IPR008115	3	426	3	1	0.573333	1	1	0	0	20	3	0	0.537291	0.0431619	0.422607	0.62845	0.540516
IPR023610	14	1006	2	1	0.39	1	3	1	1	5	2	5	0.536854	0.0555556	0.428079	0.668531	0.535378
IPR004031	21	352	1	0.294118	0.600588	3	3	2	0	3	1	0	0.536746	0.0821638	0.377172	0.743775	0.528966
IPR005855	7	279	5	1	0.175714	2	6	0	1	38	3	1	0.536653	0.101254	0.218303	0.758989	0.546147
IPR004802	7	549	3	0.5	0.565	0	0	0	0	24	3	0	0.536629	0.0576495	0.319945	0.676926	0.542881
IPR026074	5	1400	3	1	0.65	1	2	0	0	27	3	0	0.536424	0.0514709	0.402922	0.65465	0.538989
IPR000704	6	275	3	0.833333	0.473333	0	0	0	0	15	3	0	0.536298	0.0461531	0.399905	0.618002	0.541744
IPR001192	36	3054	2	0.5	0.411071	1	3	1	0	11	2	0	0.535841	0.0704879	0.38261	0.720601	0.53596
IPR001723	69	290	4	0.270833	0.365833	1	2	1	1	12	2	7	0.535744	0.0768925	0.346538	0.705667	0.537853
IPR029907	3	453	1	1	0.226667	1	1	1	1	1	1	1	0.535655	0.052396	0.35589	0.63924	0.531941
IPR000832	70	6570	6	0.298507	0.516269	4	9	2	1	6	3	1	0.535578	0.095404	0.322872	0.746452	0.543152
IPR002119	65	4	46	1	0.970923	3	18	0	1	54	16	1	0.535547	0.258985	-0.117832	0.989664	0.586512
IPR005012	2	184	1	0.5	0.77	1	1	1	1	8	1	1	0.535478	0.108961	0.248113	0.92533	0.531145
IPR017354	4	164	3	1	0.815	0	0	0	1	33	2	7	0.535457	0.0718481	0.364888	0.867145	0.533889
IPR007972	7	297	3	0.428571	0.447143	0	0	0	0	23	3	0	0.534829	0.0558111	0.318001	0.680108	0.537958
IPR004539	18	432	4	1	0.18	0	0	0	0	8	3	0	0.534735	0.0492783	0.34843	0.631035	0.53604
IPR015656	3	1817	3	1	0.703333	0	0	0	0	16	3	0	0.534437	0.049791	0.399454	0.620231	0.543027
IPR006760	11	141	7	0.909091	0.691818	2	3	0	1	27	4	1	0.534263	0.0925312	0.22752	0.772571	0.542626
IPR006515	10	437	4	1	0.296	0	0	0	0	24	2	0	0.534065	0.0607607	0.416254	0.69786	0.532379
IPR027324	3	1824	2	1	0.523333	1	3	1	0	6	2	0	0.533736	0.0585702	0.422343	0.659649	0.532044
IPR013126	52	1050	3	0.333333	0.668889	1	1	0	0	34	3	0	0.533481	0.0751671	0.310468	0.994255	0.531492
IPR000493	8	1620	3	0.375	0.27625	1	1	0	1	26	3	4	0.533195	0.0529687	0.361507	0.701701	0.535009
IPR028456	3	392	1	1	0.82	1	1	1	1	2	1	1	0.532989	0.0696934	0.355794	0.789402	0.538825
IPR002769	4	174	2	0.75	0.2475	1	2	1	1	3	2	1	0.532786	0.0486034	0.416288	0.662837	0.535895
IPR028666	3	437	3	1	0.326667	0	0	0	0	8	3	0	0.532437	0.0429503	0.357352	0.652967	0.53545
IPR005026	12	1231	4	0.714286	0.455714	0	0	0	0	18	3	0	0.532057	0.0522151	0.374352	0.660164	0.537216
IPR004965	7	141	3	0.6	0.594	0	0	0	0	22	3	0	0.531801	0.0553164	0.325725	0.663411	0.53619
IPR000997	6	553	5	0.833333	0.16	0	0	0	0	6	4	0	0.531751	0.0808403	0.294527	0.708806	0.537972
IPR000969	6	732	2	0.4	0.616	1	2	1	0	9	2	0	0.531574	0.0669318	0.368318	0.692767	0.530862
IPR021785	4	606	2	1	0.55	1	1	0	1	32	2	2	0.531493	0.0715737	0.406133	0.822298	0.534695
IPR017353	3	78	2	1	0.71	1	3	1	0	8	2	0	0.531485	0.0692393	0.393708	0.790814	0.531721
IPR005301	11	143	6	0.545455	0.182727	0	0	0	0	10	4	0	0.531386	0.0835812	0.300836	0.730519	0.530554
IPR000308	37	222	5	0.405405	0.28973	1	2	0	0	35	3	0	0.53075	0.0580311	0.383372	0.671004	0.530325
IPR001576	8	282	2	0.375	0.0425	1	1	0	0	34	2	0	0.530219	0.110962	0.246985	0.941341	0.513027
IPR017151	2	448	2	1	0.685	0	0	0	0	29	2	0	0.529757	0.0742694	0.373619	0.940774	0.522754
IPR020636	60	1386	2	0.16129	0.301613	1	2	1	1	7	2	1	0.529622	0.0697423	0.399624	0.812318	0.523342
IPR001904	5	282	4	1	0.57	1	2	0	1	13	4	3	0.529378	0.0702941	0.338075	0.71056	0.528096
IPR012151	5	415	3	0.8	0.424	1	2	1	0	4	2	0	0.528924	0.0633095	0.390786	0.702019	0.525754
IPR026648	2	741	2	1	0.35	1	2	0	0	33	2	0	0.528916	0.0914398	0.146241	0.898612	0.529393
IPR004743	9	220	3	0.5	0.605	0	0	0	0	24	3	0	0.52887	0.0589804	0.305096	0.668357	0.53482
IPR001717	9	73	1	0.5	0.605	1	1	1	0	5	1	0	0.528726	0.0870309	0.308691	0.793889	0.532318
IPR015484	6	194	6	1	0.596667	0	0	0	1	35	2	3	0.528326	0.0838997	0.385039	0.935237	0.51986
IPR001217	26	294	3	0.32	0.394	1	2	1	1	7	2	1	0.52828	0.0672856	0.378971	0.683373	0.528939
IPR001404	24	482	10	1	0.175238	1	1	0	0	12	6	0	0.527795	0.181663	0.0999786	0.80694	0.572507
IPR017859	5	1398	2	1	0.69	1	1	0	0	35	2	0	0.527758	0.0653895	0.399045	0.687766	0.524025
IPR000337	7	985	1	0.833333	0.588333	1	1	1	1	2	1	1	0.527641	0.0521562	0.406246	0.635052	0.530727
IPR011778	17	101	1	1	0.261765	1	1	1	1	1	1	1	0.527165	0.0506286	0.351691	0.626696	0.520587
IPR016238	4	456	3	1	0.51	0	0	0	1	11	3	1	0.527162	0.0451704	0.372376	0.641482	0.535632
IPR008856	3	93	3	1	0.13	0	0	0	0	5	3	0	0.527075	0.0453641	0.371387	0.641616	0.525713
IPR001154	9	1738	5	0.75	0.675	2	2	0	1	35	3	2	0.527051	0.0562341	0.376845	0.659663	0.524763
IPR001019	22	110	4	0.727273	0.269091	2	2	1	0	5	2	0	0.526996	0.0844434	0.260025	0.845758	0.529572
IPR011778	17	102	1	1	0.262941	1	1	1	1	1	1	1	0.5269	0.0505692	0.351688	0.626338	0.520363
IPR026716	5	76	2	1	0.55	0	0	0	0	26	2	0	0.526763	0.0566771	0.375886	0.640565	0.521679
IPR028288	7	551	2	1	0.5	1	2	1	1	3	2	1	0.526329	0.0480201	0.416405	0.636955	0.525793
IPR008606	8	56	6	1	0.32875	0	0	0	1	16	3	2	0.526308	0.0479054	0.374654	0.618416	0.531684
IPR015727	10	385	2	0.333333	0.327778	3	14	2	0	13	2	0	0.526191	0.122993	0.156843	0.726712	0.550312
IPR000231	3	10	3	1	0.473333	1	1	0	0	17	3	0	0.525915	0.0437481	0.417036	0.623501	0.532513
IPR002077	22	695	2	0.136364	0.541364	1	1	1	1	4	2	4	0.525781	0.0765583	0.369835	0.707087	0.521415
IPR004539	18	357	1	1	0.268333	1	1	1	0	1	1	0	0.525698	0.0502988	0.351751	0.624688	0.519418
IPR023217	1	1202	1	1	0.27	1	1	1	0	1	1	0	0.525331	0.050216	0.351796	0.624176	0.519087
IPR031076	4	43	1	1	0.27	1	1	1	0	1	1	0	0.525331	0.050216	0.351796	0.624176	0.519087
IPR005437	6	430	2	1	0.08	1	3	1	1	3	2	1	0.525032	0.0663671	0.391971	0.667751	0.533114
IPR001292	3	47	1	1	0.273333	1	1	1	1	1	1	1	0.524603	0.0500516	0.351917	0.623149	0.518259
IPR023088	39	1098	2	0.0769231	0.481026	1	1	1	0	4	2	0	0.524232	0.0759423	0.36467	0.701327	0.520036
IPR002117	8	19	3	0.625	0.6625	1	2	0	1	33	3	5	0.524102	0.0510137	0.389627	0.633626	0.525695
IPR001525	7	733	2	1	0.705	0	0	0	0	29	2	0	0.524093	0.0751676	0.357454	0.942552	0.518687
IPR008604	7	318	4	1	0.388571	0	0	0	0	25	2	0	0.524017	0.0599872	0.411022	0.683666	0.518662
IPR001409	3	224	3	1	0.62	0	0	0	1	13	3	3	0.523665	0.0465937	0.383304	0.61173	0.530538
IPR000276	326	1694	2	0.2375	0.341625	2	3	1	1	13	2	3	0.523598	0.0687283	0.388467	0.695364	0.519271
IPR002955	5	711	3	1	0.48	0	0	0	1	10	3	2	0.523577	0.0443711	0.364944	0.642379	0.529726
IPR021785	4	587	2	0.5	0.3725	2	7	2	0	4	2	0	0.523487	0.0804013	0.288574	0.67138	0.531658
IPR001873	18	1235	2	0.666667	0.488889	1	1	1	1	2	2	1	0.52337	0.083756	0.299302	0.708821	0.521748
IPR000276	326	836	8	0.572755	0.0329412	4	5	1	1	10	3	6	0.523241	0.105294	0.194298	0.828146	0.515468
IPR002475	19	188	2	0.210526	0.542105	1	2	1	1	10	2	7	0.523213	0.0704668	0.340219	0.673333	0.525547
IPR019318	6	540	6	1	0.653333	2	5	0	0	29	4	0	0.5232	0.0856292	0.262162	0.681255	0.520849
IPR001664	152	188	12	0.305556	0.324028	4	34	1	1	56	4	6	0.523113	0.146034	0.0958105	0.8723	0.546312
IPR026734	2	660	2	1	0.59	0	0	0	0	27	2	0	0.522982	0.076707	0.0201606	0.648903	0.522809
IPR028749	2	339	2	1	0.59	0	0	0	0	27	2	0	0.522982	0.076707	0.0201606	0.648903	0.522809
IPR025561	4	330	1	1	0.5275	1	2	1	0	7	1	0	0.522968	0.0834495	0.305533	0.793413	0.521532
IPR001353	46	33	12	0.897436	0.270769	1	1	0	0	31	4	0	0.522816	0.112049	0.229148	0.764279	0.539438
IPR001500	4	94	3	1	0.2175	0	0	0	0	19	2	0	0.522661	0.0553123	0.317802	0.646568	0.527149
IPR002020	13	469	3	0.75	0.6925	2	3	0	0	36	3	0	0.522577	0.0575992	0.35027	0.638311	0.527885
IPR008092	3	252	2	0.666667	0.02	1	2	1	1	2	2	1	0.522409	0.0838602	0.353389	0.791255	0.512906
IPR029984	3	720	3	1	0.486667	0	0	0	0	10	3	0	0.522297	0.0444128	0.36443	0.640833	0.528033
IPR001050	26	486	6	1	0.817917	0	0	0	1	23	3	1	0.522026	0.0675482	0.369445	0.728088	0.522436
IPR002117	8	283	1	1	0.37375	2	3	2	0	1	1	0	0.521872	0.168349	-0.0196163	0.910359	0.561175
IPR027534	24	22	3	0.458333	0.0895833	2	2	0	0	25	3	0	0.521762	0.0688836	0.275214	0.769923	0.510347
IPR028851	2	147	2	1	0.595	0	0	0	0	27	2	0	0.521539	0.0764142	0.0238969	0.647587	0.521911
IPR028288	7	556	2	1	0.521429	1	2	1	1	3	2	1	0.521174	0.0480255	0.409991	0.632809	0.519146
IPR015656	3	1792	3	1	0.54	0	0	0	0	11	3	0	0.521166	0.0453959	0.370077	0.632957	0.530658
IPR008366	10	260	2	0.4	0.579	1	1	1	1	3	2	1	0.521006	0.0799589	0.273724	0.719232	0.517805
IPR001164	61	344	2	0.137931	0.264138	1	1	1	0	3	2	0	0.52093	0.0723776	0.320554	0.701306	0.517736
IPR029637	3	266	2	1	0.08	0	0	0	1	14	2	2	0.520918	0.0662401	0.264639	0.73018	0.512953
IPR000924	9	1120	1	0.333333	0.666667	1	1	1	0	9	1	0	0.520385	0.110532	0.264149	0.910112	0.518844
IPR017354	4	39	2	1	0.33	0	0	0	0	20	2	0	0.520375	0.0513078	0.304684	0.614566	0.519627
IPR000040	6	293	1	1	0.293333	1	1	1	1	1	1	1	0.520372	0.0491104	0.353373	0.616924	0.516001
IPR019163	3	6	1	1	0.88	1	1	1	1	2	1	1	0.520262	0.0730591	0.306587	0.798332	0.520457
IPR013790	21	422	1	0.705882	0.734118	1	1	1	1	3	1	3	0.520177	0.0681075	0.391937	0.747376	0.519039
IPR026048	2	2396	1	1	0.295	1	1	1	1	1	1	1	0.520029	0.0490363	0.35354	0.616401	0.515773
IPR016244	3	1058	3	1	0.363333	0	0	0	1	22	2	5	0.519904	0.0508169	0.413137	0.640306	0.521462
IPR008045	4	26	2	0.75	0.77	2	4	1	0	18	2	0	0.519703	0.0684005	0.350899	0.716501	0.51483
IPR008366	10	204	6	1	0.4175	1	4	1	1	14	2	8	0.519534	0.0833416	0.358499	0.736859	0.515373
IPR028848	3	385	3	1	0.596667	0	0	0	0	12	3	0	0.519043	0.0461338	0.375443	0.618972	0.525796
IPR027230	1	70	1	1	0.3	1	1	1	0	1	1	0	0.519006	0.0488185	0.35407	0.614828	0.514564
IPR009675	3	498	2	1	0.25	0	0	0	0	18	2	0	0.518832	0.053752	0.286559	0.631746	0.514046
IPR005819	34	512	10	0.852941	0.706471	0	0	0	1	24	4	1	0.518375	0.0935968	0.260092	0.703513	0.519721
IPR002948	3	49	1	1	0.303333	1	1	1	0	1	1	0	0.51833	0.0486774	0.354447	0.613778	0.513454
IPR014392	5	653	5	1	0.478	0	0	0	0	14	3	0	0.518222	0.0521779	0.363826	0.671872	0.52178
IPR015656	3	1813	3	1	0.646667	0	0	0	0	13	3	0	0.51809	0.0469735	0.381284	0.601784	0.525824
IPR011778	17	527	9	0.733333	0.698	2	10	0	1	54	4	4	0.517907	0.130097	0.152968	0.751365	0.543982
IPR012234	6	631	3	1	0.12	2	5	1	1	4	3	1	0.51787	0.0863559	0.340032	0.709954	0.510875
IPR026668	2	385	2	1	0.525	1	2	0	0	36	2	0	0.517785	0.0807289	0.287983	0.835936	0.51979
IPR004345	12	208	9	1	0.385556	2	7	0	1	38	4	1	0.517781	0.10399	0.286692	0.739836	0.527035
IPR001314	124	4487	5	0.350427	0.233178	1	1	0	0	13	4	0	0.517737	0.0725186	0.335542	0.675714	0.518564
IPR007276	3	118	2	1	0.423333	0	0	0	0	22	2	0	0.517538	0.0506522	0.310488	0.610784	0.512837
IPR009675	3	125	3	1	0.65	0	0	0	0	13	3	0	0.517395	0.0470269	0.381032	0.601368	0.525442
IPR002955	5	554	5	1	0.818	2	7	0	0	36	4	0	0.517322	0.0917355	0.32779	0.729979	0.513081
IPR002951	5	1123	5	1	0.842	0	0	0	0	20	3	0	0.517237	0.0676734	0.364401	0.718935	0.514013
IPR030092	2	347	2	1	0.73	0	0	0	0	29	2	0	0.517159	0.0762506	0.339041	0.944706	0.513347
IPR028070	1	227	1	1	0.31	1	1	1	0	1	1	0	0.516989	0.0484054	0.355251	0.611671	0.511747
IPR026667	3	932	2	1	0.66	0	0	0	0	28	2	0	0.516813	0.0679153	0.197845	0.649242	0.517604
IPR009958	18	73	12	1	0.358333	3	7	0	0	18	10	0	0.516399	0.287742	-0.139924	0.964135	0.582174
IPR001806	219	2035	2	0.261905	0.485714	3	5	2	1	3	2	1	0.516287	0.0749762	0.335324	0.680873	0.523372
IPR021654	2	487	2	1	0.615	0	0	0	1	27	2	1	0.515804	0.0753116	0.0389058	0.642283	0.517208
IPR001806	219	1902	6	0.184332	0.478111	4	24	3	1	8	2	3	0.515731	0.149281	0.0682437	0.964198	0.521043
IPR011496	2	364	2	1	0.43	0	0	0	0	22	2	0	0.515544	0.0505363	0.305286	0.607859	0.509964
IPR000741	14	40	9	1	0.421429	1	3	0	0	25	4	0	0.515473	0.0981679	0.213373	0.820147	0.53044
IPR015725	4	1856	4	1	0.665	1	2	0	1	13	4	1	0.515334	0.0719512	0.332629	0.693049	0.520769
IPR002038	4	234	4	1	0.735	0	0	0	0	6	4	0	0.51526	0.0755359	0.336161	0.697243	0.523024
IPR000413	34	1782	3	0.206897	0.64069	3	6	2	1	5	2	1	0.515251	0.0793876	0.258237	0.713696	0.520725
IPR002955	5	771	4	1	0.488	1	1	0	0	7	4	0	0.515229	0.0603771	0.377806	0.647878	0.518055
IPR027205	2	25	2	1	0.39	0	0	0	0	21	2	0	0.515011	0.0502525	0.296654	0.605139	0.511779
IPR016670	2	30	1	1	0.32	1	1	1	1	1	1	1	0.515003	0.0480246	0.356554	0.608501	0.509451
IPR001217	26	1286	1	0.173913	0.484348	1	1	1	1	9	1	4	0.514049	0.107958	0.279051	0.825371	0.506471
IPR001192	36	2962	3	0.464286	0.393214	0	0	0	1	19	3	1	0.513991	0.0519751	0.30495	0.609317	0.516788
IPR002948	3	73	3	1	0.37	0	0	0	1	7	3	1	0.513753	0.0430523	0.34509	0.629259	0.519319
IPR004162	5	81	2	0.666667	0.54	1	1	1	1	2	2	3	0.513732	0.0852752	0.280999	0.704905	0.509618
IPR027773	3	715	3	1	0.646667	1	2	0	1	25	3	3	0.513657	0.0520804	0.384224	0.641022	0.51405
IPR020455	3	702	3	1	0.08	1	1	0	0	9	3	0	0.513562	0.0485148	0.382376	0.641889	0.517528
IPR018868	3	140	2	1	0.556667	1	4	1	0	9	2	0	0.513348	0.0777671	0.348373	0.839511	0.504492
IPR001790	13	39	3	0.769231	0.0638462	1	2	0	0	33	2	0	0.513244	0.14105	-0.320474	0.939136	0.513341
IPR008155	8	870	3	1	0.44125	0	0	0	1	23	2	2	0.513192	0.0496306	0.416707	0.636941	0.509718
IPR026668	2	496	2	1	0.55	1	1	0	0	31	2	0	0.513146	0.0638228	0.394916	0.698627	0.517926
IPR009146	9	260	7	1	0.646667	0	0	0	0	23	3	0	0.513125	0.0579026	0.377652	0.642112	0.512929
IPR026048	2	2398	1	1	0.33	1	1	1	1	1	1	1	0.513042	0.0476779	0.357942	0.605321	0.508097
IPR030118	2	729	1	1	0.33	1	1	1	0	1	1	0	0.513042	0.0476779	0.357942	0.605321	0.508097
IPR000043	10	155	1	1	0.495	3	9	3	1	1	1	1	0.512949	0.209006	-0.487107	0.953893	0.52193
IPR004539	18	141	5	0.5	0.116111	1	2	0	0	44	2	0	0.512554	0.11326	0.251511	0.943149	0.488776
IPR027773	3	602	3	1	0.763333	0	0	0	1	15	3	1	0.512426	0.0509912	0.384024	0.606415	0.5229
IPR026752	9	414	2	0.5	0.63125	2	3	1	0	13	2	0	0.511649	0.0698211	0.360349	0.677292	0.512835
IPR012234	6	131	4	1	0.238333	0	0	0	1	7	3	1	0.511185	0.0482224	0.335365	0.603422	0.5153
IPR015585	2	235	1	1	0.34	1	1	1	1	1	1	1	0.511102	0.0473657	0.359384	0.602133	0.50696
IPR016670	2	31	1	1	0.34	1	1	1	1	1	1	1	0.511102	0.0473657	0.359384	0.602133	0.50696
IPR031208	1	131	1	1	0.34	1	1	1	1	1	1	1	0.511102	0.0473657	0.359384	0.602133	0.50696
IPR000956	11	93	7	1	0.519091	1	1	0	0	43	2	0	0.511014	0.0804139	0.311929	0.707371	0.509728
IPR026668	2	222	2	1	0.605	0	0	0	0	26	2	0	0.510654	0.0569815	0.329384	0.62565	0.509039
IPR008851	6	679	2	0.5	0.636667	2	3	1	0	13	2	0	0.510654	0.0698608	0.358595	0.676023	0.511945
IPR015459	2	245	2	1	0.565	1	2	1	1	3	2	1	0.510619	0.0483403	0.396984	0.624182	0.507963
IPR002441	3	486	2	1	0.266667	1	2	1	0	2	2	0	0.510516	0.0534769	0.374077	0.61331	0.508736
IPR001884	12	78	6	0.916667	0.291667	1	1	0	0	9	4	0	0.510506	0.0794815	0.322611	0.698185	0.506153
IPR028701	2	418	1	1	0.345	1	1	1	1	1	1	1	0.510138	0.0472224	0.360118	0.600538	0.506326
IPR028701	2	419	1	1	0.345	1	1	1	1	1	1	1	0.510138	0.0472224	0.360118	0.600538	0.506326
IPR026644	3	359	2	1	0.49	0	0	0	0	23	2	0	0.50992	0.0509837	0.303429	0.60281	0.504377
IPR013284	6	564	3	0.666667	0.565	1	3	0	1	34	3	5	0.509181	0.0577257	0.368037	0.636456	0.515976
IPR031208	1	132	1	1	0.35	1	1	1	1	1	1	1	0.509179	0.0470873	0.360857	0.599349	0.505645
IPR024130	4	50	2	0.75	0.64	2	4	1	0	14	2	0	0.509028	0.0737472	0.356093	0.691815	0.506871
IPR001664	152	1616	6	0.476923	0.316923	2	6	0	0	18	5	0	0.508946	0.103943	0.181332	0.71319	0.511432
IPR019956	51	126	29	0.941176	0.422941	0	0	0	0	36	9	0	0.508929	0.248221	-0.427433	0.88565	0.536624
IPR028456	3	394	1	1	0.93	1	1	1	1	2	1	1	0.508699	0.0753196	0.266584	0.779274	0.506343
IPR007204	2	47	2	1	0.04	0	0	0	0	12	2	0	0.508645	0.0724817	0.231528	0.742049	0.502998
IPR016311	5	72	4	1	0.406	0	0	0	1	24	2	12	0.508528	0.0597611	0.39581	0.673378	0.500352
IPR005817	15	147	5	1	0.166	0	0	0	0	5	4	0	0.508434	0.102869	0.218654	0.720576	0.521123
IPR016245	10	722	1	1	0.45	1	3	1	1	12	1	2	0.508379	0.101236	0.316231	0.807957	0.503293
IPR008466	9	104	4	0.444444	0.791111	0	0	0	1	11	4	1	0.508288	0.0757357	0.34479	0.682111	0.518109
IPR005938	8	115	3	0.875	0.16625	0	0	0	0	6	3	0	0.508234	0.0433076	0.344303	0.603409	0.508624
IPR007673	4	1381	3	1	0.74	0	0	0	0	14	3	0	0.508081	0.0494191	0.382955	0.599776	0.518821
IPR001028	3	307	1	1	0.356667	1	1	1	0	1	1	0	0.507905	0.0469196	0.361847	0.598488	0.504607
IPR007955	7	112	3	0.571429	0.74	0	0	0	0	23	3	0	0.507226	0.0613467	0.276564	0.637673	0.517494
IPR001664	152	347	3	0.347368	0.329263	2	4	1	1	15	2	11	0.5071	0.0759747	0.366915	0.760494	0.490065
IPR028288	7	555	2	1	0.58	1	2	1	1	3	2	1	0.506959	0.0485631	0.392549	0.621148	0.505691
IPR002067	32	590	7	0.8125	0.0215625	0	0	0	1	18	3	2	0.506939	0.0636512	0.367721	0.63989	0.515615
IPR001757	103	206	6	0.243243	0.546081	4	5	0	1	20	5	7	0.50682	0.10897	0.157183	0.725684	0.5202
IPR007122	18	1702	4	0.833333	0.331667	0	0	0	0	11	3	0	0.506559	0.0495181	0.352093	0.63272	0.508455
IPR001904	5	250	3	0.8	0.554	1	4	1	0	5	3	0	0.506261	0.0665263	0.312694	0.633769	0.510533
IPR015727	10	384	6	1	0.357778	2	4	0	1	48	2	2	0.506245	0.107776	0.311108	0.789526	0.495678
IPR016375	3	262	3	1	0.34	0	0	0	1	6	3	3	0.506208	0.0428166	0.343446	0.61002	0.509662
IPR000548	11	235	4	0.909091	0.725455	1	1	0	0	9	4	0	0.505747	0.0685934	0.349477	0.647134	0.513947
IPR024162	6	739	4	1	0.71	0	0	0	1	30	2	5	0.505723	0.0685046	0.390089	0.687055	0.500802
IPR001723	69	560	3	0.257576	0.513485	2	6	2	0	4	2	0	0.505463	0.0762467	0.260797	0.705847	0.514905
IPR002241	5	197	4	1	0.148	0	0	0	0	6	3	0	0.505459	0.048621	0.340171	0.623336	0.513389
IPR001436	37	74	2	0.756757	0.133784	2	9	2	0	3	2	0	0.505191	0.108592	0.171659	0.779612	0.505928
IPR000920	15	450	5	0.9	0.627	0	0	0	1	17	3	2	0.505004	0.0605157	0.354825	0.694054	0.506817
IPR000548	11	262	5	1	0.614545	0	0	0	0	6	4	0	0.504982	0.0790855	0.295572	0.672464	0.513905
IPR001436	37	287	4	0.891892	0.619189	1	1	0	0	8	4	0	0.50487	0.0651081	0.351441	0.665294	0.508547
IPR000276	326	1540	11	0.696774	0.126194	1	2	0	0	17	5	0	0.504761	0.129281	0.168248	0.744228	0.51926
IPR001696	16	1653	2	1	0.29	1	2	1	1	2	2	2	0.504761	0.0525288	0.369444	0.606307	0.504773
IPR030269	4	731	2	1	0.55	0	0	0	0	24	2	0	0.504313	0.051759	0.316967	0.60267	0.502515
IPR017073	4	355	3	0.75	0.4975	0	0	0	1	14	3	2	0.504233	0.0475183	0.367552	0.596178	0.509364
IPR016343	8	2570	3	1	0.625	0	0	0	0	11	3	0	0.504224	0.04634	0.363537	0.610139	0.513021
IPR029921	3	94	3	1	0.533333	0	0	0	1	9	3	2	0.504182	0.0440705	0.350994	0.621457	0.507531
IPR009675	3	121	3	1	0.67	0	0	0	0	12	3	0	0.50416	0.0472208	0.369833	0.596174	0.512631
IPR018868	3	134	3	1	0.67	0	0	0	1	12	3	3	0.50416	0.0472208	0.369833	0.596174	0.512631
IPR004122	3	4	2	1	0.863333	3	6	2	1	3	2	2	0.503973	0.0856175	0.283391	0.697053	0.517496
IPR000997	6	435	4	0.666667	0.126667	0	0	0	0	11	3	0	0.503962	0.0510473	0.354133	0.637537	0.505563
IPR018867	3	326	1	0.666667	0.436667	1	1	1	0	2	1	0	0.50332	0.0497247	0.405021	0.632933	0.501178
IPR001930	23	33	1	1	0.381053	1	1	1	0	1	1	0	0.503295	0.0464114	0.36545	0.595293	0.500073
IPR007783	6	594	4	0.833333	0.743333	1	2	0	0	15	4	0	0.503275	0.0738752	0.325511	0.676059	0.516942
IPR014376	13	675	3	0.923077	0.16	0	0	0	1	5	3	1	0.503181	0.0434136	0.362955	0.600985	0.503103
IPR017347	7	331	2	0.4	0.92	1	2	1	0	12	2	0	0.503135	0.0811938	0.301876	0.661668	0.494999
IPR020446	3	516	3	1	0.43	0	0	0	1	7	3	2	0.503011	0.0431856	0.340502	0.615028	0.506247
IPR020636	60	1479	3	0.72973	0.478378	3	5	1	0	6	3	0	0.502929	0.0652402	0.274744	0.622225	0.509589
IPR009637	9	687	4	0.8	0.422	0	0	0	0	29	2	0	0.502832	0.0603208	0.371881	0.661543	0.501575
IPR011778	17	560	6	0.625	0.64	1	2	0	1	10	5	2	0.502728	0.0951342	0.192389	0.674404	0.499797
IPR014376	13	394	3	1	0.59	0	0	0	1	10	3	3	0.502259	0.0452765	0.356429	0.615549	0.507497
IPR001970	3	697	3	1	0.363333	1	2	0	0	19	3	0	0.502039	0.0554382	0.373813	0.624646	0.502568
IPR004944	5	173	4	1	0.518	0	0	0	1	10	3	3	0.501888	0.0501359	0.341561	0.624686	0.506992
IPR017389	4	66	3	1	0.5925	0	0	0	0	10	3	0	0.501776	0.0453038	0.356234	0.614855	0.506882
IPR017424	3	141	2	1	0.0933333	0	0	0	0	13	2	0	0.50167	0.062979	0.224791	0.66352	0.497928
IPR006529	4	2	4	1	0.933333	0	0	0	0	18	3	0	0.501367	0.0633232	0.33538	0.649522	0.506401
IPR028848	3	404	3	1	0.55	0	0	0	0	9	3	0	0.501054	0.0441869	0.349692	0.616861	0.503859
IPR016248	8	795	1	1	0.51	2	3	2	1	1	1	2	0.500811	0.151603	-0.11632	0.808384	0.513731
IPR000374	10	58	4	0.6	0.737	2	4	0	0	26	4	0	0.500735	0.0847673	0.228244	0.671242	0.509784
IPR001664	152	288	5	0.216783	0.298951	3	19	2	0	7	4	0	0.500713	0.14721	0.0254336	0.744496	0.518693
IPR000920	15	486	3	0.533333	0.777333	1	3	1	0	5	3	0	0.50071	0.0659626	0.317214	0.634847	0.506025
IPR027105	2	455	2	1	0.31	0	0	0	0	18	2	0	0.500696	0.0484864	0.273157	0.580295	0.503184
IPR026745	2	272	2	1	0.67	0	0	0	0	27	2	0	0.500644	0.0721726	0.0805704	0.627386	0.5049
IPR005024	25	366	4	0.666667	0.317052	1	1	0	0	7	4	0	0.500622	0.0597505	0.335245	0.628505	0.503635
IPR016491	28	49	3	1	0.643333	0	0	0	0	11	3	0	0.500607	0.0466203	0.36212	0.605012	0.508766
IPR001359	11	460	6	0.909091	0.715455	0	0	0	0	21	3	0	0.500456	0.064205	0.343653	0.69467	0.500419
IPR002038	4	195	4	1	0.615	0	0	0	0	5	4	0	0.500394	0.0907919	0.183244	0.69565	0.502564
IPR022140	10	1727	5	0.7	0.234	1	2	0	0	26	3	0	0.500167	0.0613598	0.337889	0.653979	0.502897
IPR001545	20	53	8	0.4	0.005	0	0	0	0	9	5	0	0.500087	0.148665	0.130998	0.948954	0.504043
IPR017090	5	182	4	1	0.186	0	0	0	0	6	3	0	0.499913	0.0479792	0.337795	0.611025	0.505309
IPR006760	11	3	5	1	0.974545	1	1	0	0	12	4	0	0.499866	0.071942	0.317814	0.626844	0.505762
IPR017300	6	289	5	1	0.716667	1	4	0	0	22	4	0	0.499763	0.0859984	0.218043	0.651768	0.511578
IPR007149	5	706	3	0.6	0.58	1	1	0	0	24	3	0	0.499717	0.052331	0.3204	0.663708	0.503355
IPR002395	4	205	4	1	0.075	1	1	0	0	10	3	0	0.499481	0.0569566	0.372327	0.620722	0.505282
IPR026148	3	234	1	0.666667	0.466667	1	1	1	1	2	1	1	0.499465	0.0496517	0.399633	0.631406	0.499384
IPR008343	16	493	6	1	0.1925	0	0	0	1	26	2	1	0.499355	0.0639665	0.35075	0.715073	0.497418
IPR004142	11	364	9	1	0.580909	4	25	1	0	35	4	0	0.499228	0.130349	0.103339	0.721332	0.51571
IPR014376	13	619	3	1	0.125385	0	0	0	0	4	3	0	0.499087	0.0429319	0.344587	0.621238	0.501038
IPR001657	5	109	3	1	0.126	0	0	0	0	4	3	0	0.498951	0.0429313	0.344493	0.620977	0.500799
IPR001164	61	1662	3	0.233333	0.374667	1	1	0	1	27	3	1	0.498453	0.0558853	0.27626	0.645859	0.498527
IPR015503	3	484	3	1	0.513333	0	0	0	1	8	3	7	0.498421	0.0435583	0.342821	0.612262	0.503385
IPR000652	7	265	3	1	0.147143	1	1	0	0	9	3	0	0.498366	0.0482297	0.374408	0.626698	0.502986
IPR000500	21	372	3	0.625	0.44625	0	0	0	1	15	3	6	0.498261	0.0487998	0.332308	0.596168	0.500472
IPR008049	4	957	2	1	0.145	0	0	0	0	14	2	0	0.49799	0.0556062	0.237232	0.630032	0.493896
IPR028434	2	283	1	1	0.41	1	1	1	0	1	1	0	0.497909	0.0459589	0.369541	0.591335	0.494531
IPR002038	4	185	4	1	0.6325	0	0	0	0	5	4	0	0.497742	0.0916624	0.17142	0.693307	0.500689
IPR016243	12	756	5	0.777778	0.464444	0	0	0	1	32	2	11	0.4977	0.0820233	0.38258	0.963023	0.487939
IPR008631	10	29	4	0.75	0.28	2	11	2	0	4	3	0	0.497647	0.134478	0.0637238	0.754069	0.519877
IPR000276	326	1742	5	0.294643	0.608571	3	9	2	0	9	2	0	0.497485	0.0893115	0.307512	0.766109	0.494475
IPR001359	11	721	4	1	0.840909	0	0	0	0	6	4	0	0.497481	0.0842777	0.28245	0.678284	0.510206
IPR015429	21	617	2	0.263158	0.622105	3	3	1	0	15	2	0	0.497392	0.0728607	0.34327	0.746936	0.495526
IPR000751	11	114	1	0.272727	0.550909	1	1	1	1	6	1	5	0.497103	0.0872926	0.265711	0.702443	0.504673
IPR008631	10	719	4	1	0.806	2	4	0	1	22	4	1	0.49701	0.0856164	0.229425	0.658645	0.507765
IPR030092	2	283	2	1	0.685	0	0	0	0	27	2	0	0.496874	0.070854	0.0919943	0.623249	0.501493
IPR000175	31	132	3	0.833333	0.671667	1	3	1	1	4	3	1	0.496869	0.0658703	0.296628	0.637347	0.499105
IPR001508	41	1095	5	0.292683	0.0112195	1	1	1	1	5	2	1	0.496847	0.116718	0.217185	0.891509	0.507386
IPR005746	11	309	3	1	0.6625	0	0	0	0	11	3	0	0.49684	0.0469414	0.360637	0.599406	0.503987
IPR016335	2	1027	2	1	0.86	1	2	1	1	4	2	1	0.496715	0.059669	0.32807	0.656381	0.496591
IPR002117	8	171	1	1	0.41875	1	1	1	1	1	1	1	0.496297	0.0458391	0.370716	0.590085	0.492819
IPR030116	3	295	2	1	0.413333	0	0	0	0	20	2	0	0.496277	0.0441902	0.346042	0.588878	0.492049
IPR000631	3	86	2	1	0.0433333	0	0	0	0	11	2	0	0.496202	0.0629783	0.280475	0.696842	0.491241
IPR015503	3	411	2	1	0.85	1	1	0	1	36	2	1	0.496072	0.0670271	0.364682	0.659688	0.495532
IPR001170	8	571	4	1	0.28	1	5	1	1	9	2	2	0.496019	0.0850674	0.285326	0.811719	0.490704
IPR000584	11	542	2	0.545455	0.755455	2	6	2	0	4	2	0	0.495877	0.0905386	0.10814	0.66583	0.515406
IPR028771	3	297	2	1	0.326667	1	2	1	1	2	2	1	0.495852	0.0512546	0.362209	0.597012	0.495073
IPR001664	152	193	20	0.549669	0.351391	4	42	1	1	95	3	1	0.495741	0.233488	0.0701742	0.975888	0.488577
IPR004122	3	3	2	1	0.906667	3	6	2	1	3	2	2	0.495611	0.0879842	0.259075	0.687611	0.513812
IPR001564	22	234	5	0.909091	0.337273	2	9	1	0	12	3	0	0.495353	0.0782486	0.258494	0.650469	0.493583
IPR001314	124	4538	6	0.206612	0.113226	1	1	0	0	14	4	0	0.49512	0.0849199	0.2719	0.694501	0.496103
IPR001925	15	209	4	0.933333	0.290667	2	3	1	0	5	2	0	0.494656	0.0843102	0.306616	0.730298	0.487503
IPR000500	21	375	3	0.625	0.46625	0	0	0	1	15	3	5	0.494553	0.0492181	0.326531	0.593653	0.496155
IPR024936	33	761	3	0.357143	0.572143	1	1	0	0	28	3	0	0.494509	0.0569262	0.272225	0.653335	0.492358
IPR000272	9	201	4	0.666667	0.64	3	6	1	1	6	4	2	0.494366	0.0969604	0.104607	0.714321	0.506157
IPR018864	3	1848	2	1	0.55	0	0	0	0	23	2	0	0.49433	0.0464294	0.381889	0.595712	0.491862
IPR001170	8	566	5	1	0.34	0	0	0	1	10	3	2	0.494277	0.0477988	0.334929	0.588913	0.498899
IPR028540	3	497	3	1	0.72	0	0	0	0	12	3	0	0.494165	0.0482847	0.36599	0.585436	0.501572
IPR006077	11	605	3	0.272727	0.327273	1	1	0	0	25	3	0	0.494023	0.0559644	0.284207	0.680953	0.495975
IPR001292	3	50	1	0.333333	0.266667	1	1	1	0	3	1	0	0.493867	0.0743846	0.343016	0.707436	0.495558
IPR001273	14	203	5	0.357143	0.218571	0	0	0	1	7	4	2	0.493818	0.0764737	0.249295	0.640588	0.492245
IPR006172	11	424	3	0.625	0.365	0	0	0	0	13	3	0	0.493762	0.0474083	0.363777	0.583313	0.496365
IPR010255	20	1010	4	0.35	0.3095	0	0	0	0	6	4	0	0.493752	0.0647028	0.339037	0.642652	0.492127
IPR026727	3	1057	3	1	0.81	0	0	0	0	14	3	0	0.493733	0.0515056	0.37035	0.591457	0.500988
IPR026921	3	140	2	1	0.05	0	0	0	0	11	2	0	0.49372	0.0605604	0.303867	0.681674	0.489153
IPR016246	8	1329	2	0.625	0.38375	2	3	1	1	6	2	1	0.493673	0.060435	0.353716	0.627653	0.492518
IPR016444	12	41	2	0.166667	0.508333	1	1	1	0	3	2	0	0.49365	0.0789084	0.275898	0.682115	0.490925
IPR013231	195	12	195	1	0.896513	0	0	0	0	222	82	0	0.493548	0.418773	-0.928019	0.999088	0.603249
IPR028311	2	524	2	1	0.635	1	2	1	0	3	2	0	0.493482	0.0500137	0.374587	0.609733	0.493436
IPR027873	2	150	2	1	0.595	0	0	0	0	24	2	0	0.493469	0.0482464	0.376231	0.597377	0.493685
IPR003000	16	971	1	0.25	0.44875	1	1	1	0	5	1	0	0.493424	0.0879476	0.268802	0.796703	0.497857
IPR027324	3	1662	3	1	0.68	0	0	0	0	11	3	0	0.493414	0.047259	0.359281	0.594027	0.500267
IPR001904	5	313	3	1	0.484	0	0	0	0	7	3	0	0.493346	0.0435228	0.336368	0.600366	0.495585
IPR001904	5	434	4	1	0.448	0	0	0	0	8	3	0	0.493085	0.0492819	0.327378	0.613226	0.498755
IPR002117	8	188	3	1	0.18875	0	0	0	1	16	2	4	0.493058	0.0511918	0.369175	0.648431	0.490462
IPR008288	3	400	1	0.666667	0.516667	1	1	1	1	2	1	1	0.492929	0.0499306	0.391549	0.628015	0.491994
IPR001970	3	730	3	1	0.543333	0	0	0	1	8	3	1	0.492855	0.04385	0.340469	0.60344	0.49724
IPR000276	326	1756	3	0.297297	0.573243	3	5	1	0	8	3	0	0.492753	0.0685947	0.325563	0.652795	0.487234
IPR017151	2	499	2	1	0.71	1	2	0	0	38	2	0	0.492462	0.0726628	0.314428	0.709387	0.494335
IPR022812	33	1200	4	0.5	0.73	4	18	2	0	10	3	0	0.492427	0.119046	0.159807	0.710842	0.501418
IPR027324	3	1618	3	1	0.773333	0	0	0	0	13	3	0	0.492147	0.0498953	0.371634	0.586003	0.500346
IPR027773	3	594	3	1	0.773333	0	0	0	0	13	3	0	0.492147	0.0498953	0.371634	0.586003	0.500346
IPR001588	11	30	4	0.5	0.3075	2	3	0	0	16	4	0	0.492079	0.0794234	0.246818	0.651969	0.505488
IPR027084	2	700	1	1	0.33	2	2	1	1	4	1	1	0.491896	0.0620311	0.356039	0.684115	0.485709
IPR000751	11	111	1	0.454545	0.516364	1	1	1	1	3	1	3	0.491579	0.0666399	0.340095	0.684453	0.49342
IPR024132	5	22	4	0.8	0.478	0	0	0	0	29	2	0	0.491192	0.0608383	0.379403	0.654244	0.48659
IPR014376	13	216	2	1	0.00538462	0	0	0	1	9	2	4	0.490971	0.0642114	0.33463	0.703632	0.48341
IPR016491	28	279	5	0.857143	0.388214	0	0	0	0	13	3	0	0.490971	0.0523386	0.349026	0.644493	0.494053
IPR031101	5	1051	4	1	0.6475	1	1	0	0	7	4	0	0.490701	0.0647895	0.340421	0.615974	0.492915
IPR001696	16	1652	2	0.9375	0.29	1	2	1	1	2	2	1	0.490697	0.0495394	0.366487	0.597966	0.490249
IPR028738	2	1783	2	1	0.48	0	0	0	0	21	2	0	0.490664	0.0419871	0.388136	0.589174	0.486025
IPR020636	60	1449	1	0.185185	0.367778	1	1	1	0	5	1	0	0.490646	0.09015	0.236123	0.800581	0.489985
IPR000798	32	469	3	1	0.146364	1	2	1	0	6	1	0	0.490404	0.102662	0.24931	0.723067	0.497383
IPR001630	11	117	2	1	0.35	1	2	1	0	2	2	0	0.49022	0.0505836	0.357635	0.592214	0.490591
IPR005294	7	79	3	0.714286	0.138571	0	0	0	0	7	3	0	0.49016	0.0443931	0.338569	0.594949	0.493135
IPR000217	61	330	7	0.442623	0.136885	2	2	0	0	49	2	0	0.489912	0.12566	0.164709	0.897834	0.461613
IPR001970	3	727	3	1	0.56	0	0	0	0	8	3	0	0.489758	0.0440421	0.33916	0.598345	0.495251
IPR007071	6	373	3	1	0.7725	0	0	0	0	28	2	0	0.489133	0.0593266	0.390533	0.655266	0.492546
IPR024138	2	65	2	1	0.655	0	0	0	0	25	2	0	0.489012	0.051182	0.364481	0.600365	0.488918
IPR008851	6	477	4	1	0.675	3	4	0	0	19	4	0	0.488879	0.0849626	0.219157	0.649823	0.500755
IPR027323	3	941	3	1	0.6	1	1	0	0	16	3	0	0.488872	0.0449607	0.376376	0.581988	0.493992
IPR001806	219	2261	6	0.205	0.5389	3	14	2	1	18	2	9	0.488668	0.100202	0.191968	0.706529	0.4836
IPR001192	36	1612	3	1	0.178571	0	0	0	1	4	3	2	0.488668	0.0427971	0.341739	0.598731	0.489261
IPR002056	5	170	3	0.8	0.346	1	2	0	0	21	3	0	0.488466	0.0519488	0.366076	0.615801	0.491391
IPR009396	4	86	4	1	0.695	0	0	0	0	5	4	0	0.488343	0.0952335	0.132923	0.683953	0.496478
IPR017164	10	691	3	1	0.512	0	0	0	1	7	3	1	0.488251	0.0437982	0.334224	0.592265	0.491083
IPR008734	12	1123	4	0.875	0.38625	0	0	0	0	9	3	0	0.48773	0.0497511	0.331362	0.627409	0.490023
IPR008431	3	9	3	1	0.353333	0	0	0	0	5	3	0	0.487629	0.0422235	0.365377	0.596633	0.489611
IPR001664	152	189	9	0.548611	0.330069	4	60	3	0	22	3	0	0.487538	0.195666	0.0952839	0.985815	0.469863
IPR008412	3	31	3	1	0.186667	0	0	0	0	4	3	0	0.487257	0.0427552	0.341989	0.595328	0.488086
IPR016641	14	2144	1	0.928571	0.128571	0	0	1	0	2	1	0	0.487117	0.291145	-0.150521	0.994556	0.563345
IPR026921	3	246	2	1	0.07	0	0	0	0	11	2	0	0.487006	0.0536828	0.34952	0.636109	0.480275
IPR001170	8	579	5	1	0.276667	0	0	0	1	9	3	2	0.486957	0.048361	0.329949	0.5777	0.492305
IPR016313	13	713	3	0.923077	0.438462	1	4	1	0	4	3	0	0.48663	0.0759596	0.316256	0.659713	0.483418
IPR000286	24	1409	3	0.5	0.655	1	1	1	0	3	2	0	0.486534	0.0924867	0.168199	0.68326	0.491865
IPR000832	70	6556	1	0.246154	0.357692	3	10	3	1	2	1	2	0.486211	0.167661	-0.155432	0.93795	0.485791
IPR016376	4	454	1	1	0.475	1	1	1	1	1	1	1	0.48607	0.0450878	0.3774	0.592235	0.482786
IPR007149	5	734	2	0.8	0.644	0	0	0	0	30	2	0	0.486001	0.0751917	0.205832	0.855112	0.483113
IPR017151	2	501	2	1	0.68	1	2	0	0	37	2	0	0.485987	0.0722892	0.287874	0.706781	0.489096
IPR008356	7	343	6	1	0.422857	0	0	0	1	14	3	3	0.485846	0.0493869	0.347742	0.588186	0.494411
IPR005417	7	1478	2	1	0.543333	0	0	0	0	22	2	0	0.485775	0.0447053	0.378282	0.58919	0.484366
IPR027516	7	310	3	1	0.85	0	0	0	0	14	3	0	0.485681	0.0528992	0.358509	0.586379	0.492205
IPR027219	6	167	6	1	0.0733333	0	0	0	0	5	6	0	0.485563	0.243783	-0.0453422	0.962202	0.513902
IPR030080	3	96	3	1	0.196667	0	0	0	0	4	3	0	0.485562	0.0426984	0.34246	0.591136	0.486636
IPR003913	4	1904	2	0.75	0.4675	1	2	1	0	3	2	0	0.485071	0.0493473	0.365395	0.625418	0.48471
IPR028213	2	237	2	1	0.74	0	0	0	0	27	2	0	0.484879	0.067652	0.133909	0.611177	0.486899
IPR017859	5	158	2	1	0.414	1	1	0	0	26	2	0	0.484782	0.0614478	0.286692	0.679416	0.493977
IPR031244	2	1970	2	1	0.505	0	0	0	0	21	2	0	0.484539	0.0426011	0.382216	0.585801	0.482006
IPR027324	3	1669	3	1	0.59	0	0	0	0	8	3	0	0.484181	0.0444492	0.336802	0.588886	0.491084
IPR001975	16	63	7	1	0.1825	1	2	0	0	8	5	0	0.484138	0.149317	-0.0757691	0.774593	0.517143
IPR019460	4	706	3	0.75	0.455	0	0	0	0	11	3	0	0.483883	0.0461721	0.355921	0.571413	0.486179
IPR000817	3	197	3	1	0.376667	0	0	0	0	5	3	0	0.483882	0.0423125	0.363364	0.594476	0.485776
IPR012486	7	82	3	0.857143	0.575714	0	0	0	0	11	3	0	0.483869	0.0464381	0.355474	0.572628	0.488917
IPR015500	18	2155	2	0.5	0.259	1	2	1	1	3	2	1	0.483834	0.0539865	0.34834	0.633582	0.48172
IPR015503	3	500	3	1	0.536667	0	0	0	1	7	3	5	0.48376	0.0440837	0.332334	0.584907	0.48706
IPR000239	21	99	3	0.857143	0.188571	0	0	0	1	5	3	4	0.483689	0.042903	0.35548	0.590402	0.484467
IPR002374	7	974	5	1	0.108571	1	2	0	1	7	4	1	0.48364	0.0829591	0.239556	0.686113	0.487648
IPR005417	7	784	5	1	0.471429	0	0	0	0	26	2	0	0.483586	0.066723	0.376691	0.742779	0.474969
IPR001664	152	1704	4	0.155963	0.383578	4	14	1	1	25	3	2	0.483581	0.107156	0.162839	0.876724	0.493359
IPR004944	5	8	4	1	0.51	0	0	0	1	8	3	3	0.483485	0.0503965	0.322462	0.606442	0.48859
IPR012725	7	71	1	0.857143	0.22	1	1	1	0	1	1	0	0.483475	0.049957	0.307233	0.617025	0.482307
IPR002440	3	505	2	1	0.38	1	2	1	1	2	2	1	0.482997	0.0498922	0.351787	0.588093	0.483883
IPR001164	61	1469	5	0.207547	0.473774	3	9	1	0	36	2	0	0.482986	0.122886	-0.0441225	0.800149	0.484127
IPR009167	2	368	2	1	0.38	0	0	0	1	18	2	13	0.482893	0.0384039	0.393749	0.559289	0.481592
IPR028399	2	1196	2	1	0.425	0	0	0	0	19	2	0	0.482765	0.0394942	0.390618	0.570502	0.479138
IPR008297	6	1983	2	0.5	0.526667	2	2	1	0	4	2	0	0.482566	0.0575601	0.369156	0.602828	0.477834
IPR001266	5	60	4	0.8	0.122	0	0	0	1	4	4	1	0.482174	0.101631	0.192939	0.666531	0.500056
IPR028516	4	359	3	1	0.696667	0	0	0	0	10	3	0	0.481862	0.0468448	0.348103	0.581425	0.485307
IPR028456	3	222	3	1	0.74	0	0	0	0	11	3	0	0.481776	0.0485259	0.354618	0.575653	0.488456
IPR002833	5	222	1	0.8	0.156	1	1	1	0	1	1	0	0.481467	0.0515305	0.278196	0.616463	0.482437
IPR008466	9	139	3	1	0.87125	0	0	0	1	14	3	2	0.481447	0.053689	0.352595	0.583584	0.487695
IPR005855	7	207	4	1	0.322857	0	0	0	1	6	3	1	0.48141	0.0470042	0.32954	0.571188	0.484026
IPR000493	8	1788	3	1	0.636667	1	1	0	1	16	3	3	0.481377	0.0456298	0.366505	0.573689	0.487097
IPR000781	3	24	3	1	0.223333	0	0	0	0	4	3	0	0.481249	0.0425424	0.34438	0.580034	0.481084
IPR000175	31	1018	1	0.2	0.304	1	1	1	0	4	1	0	0.481068	0.0843217	0.257202	0.713357	0.487295
IPR027323	3	512	2	0.666667	0.483333	1	1	0	0	35	2	0	0.481021	0.0690008	0.239626	0.627759	0.484048
IPR000749	18	297	4	0.777778	0.107778	0	0	0	0	7	3	0	0.480967	0.0519934	0.326181	0.577102	0.490344
IPR002958	4	428	3	1	0.5525	0	0	0	0	7	3	0	0.480882	0.0442897	0.331121	0.58009	0.485128
IPR018609	3	178	3	1	0.92	0	0	0	0	15	3	0	0.480788	0.0565846	0.333833	0.587054	0.486745
IPR000276	326	1392	1	0.315217	0.402717	3	4	2	1	3	1	4	0.480552	0.0792295	0.305603	0.656446	0.478979
IPR009136	3	1216	2	1	0.39	0	0	0	1	18	2	5	0.480225	0.0383855	0.393001	0.571375	0.478639
IPR006424	29	329	6	0.965517	0.385862	2	6	0	0	14	5	0	0.480166	0.118964	0.039024	0.702393	0.494604
IPR002443	7	260	4	1	0.451429	0	0	0	1	7	3	1	0.480061	0.0496625	0.319158	0.578368	0.485363
IPR000175	31	143	3	0.225806	0.655161	1	2	1	1	7	2	1	0.480055	0.0801302	0.301454	0.630033	0.481143
IPR000451	12	466	3	1	0.4025	0	0	0	1	5	3	3	0.479803	0.0424337	0.361212	0.591939	0.481859
IPR004931	8	2	8	1	0.93875	1	2	0	0	22	4	0	0.479685	0.105159	0.193488	0.786197	0.493107
IPR003020	15	1463	3	0.666667	0.383333	0	0	0	0	11	3	0	0.47953	0.046759	0.354539	0.568798	0.482028
IPR009146	9	218	5	0.75	0.69125	2	5	0	0	44	3	0	0.479502	0.0795379	0.270394	0.62551	0.480005
IPR024936	33	941	3	1	0.668	1	3	0	0	28	3	0	0.479499	0.0591378	0.326655	0.599624	0.485473
IPR002475	19	190	2	0.157895	0.532105	1	2	1	1	6	2	1	0.479367	0.0742162	0.32049	0.806729	0.471695
IPR008606	8	51	6	1	0.4375	3	13	1	0	20	3	0	0.479193	0.104174	0.116156	0.666819	0.489387
IPR016491	28	715	4	0.214286	0.489643	1	1	0	1	11	4	1	0.479086	0.0721896	0.296559	0.649782	0.488996
IPR001904	5	221	3	1	0.618	0	0	0	0	8	3	0	0.478986	0.0449054	0.334596	0.579776	0.486038
IPR001619	22	220	1	0.727273	0.0972727	1	1	1	0	1	1	0	0.478937	0.054419	0.250424	0.600497	0.477232
IPR007797	8	1105	6	0.875	0.4325	0	0	0	0	31	2	0	0.478848	0.0720162	0.366754	0.806197	0.474073
IPR002117	8	685	3	0.5	0.56625	0	0	0	1	18	3	9	0.478796	0.0558136	0.263841	0.585693	0.486538
IPR016357	9	516	3	0.888889	0.108889	0	0	0	0	4	3	0	0.478451	0.039589	0.338428	0.572233	0.481023
IPR002343	16	349	1	0.5	0.28125	1	1	1	0	2	1	0	0.478434	0.0559734	0.353499	0.628031	0.479322
IPR014376	13	83	3	0.461538	0.140769	0	0	0	1	11	3	6	0.478433	0.0481121	0.356286	0.568736	0.483402
IPR001630	11	156	4	0.636364	0.451818	0	0	0	1	14	3	4	0.47828	0.0555417	0.326195	0.624561	0.478724
IPR004162	5	294	2	1	0.0525	1	1	1	0	2	1	0	0.478275	0.158247	-0.0501256	0.785856	0.494526
IPR006276	3	719	3	1	0.243333	0	0	0	0	4	3	0	0.478169	0.042453	0.34624	0.571798	0.479197
IPR026074	5	1961	3	1	0.55	1	1	0	0	14	3	0	0.478109	0.044567	0.36568	0.57394	0.485909
IPR030521	3	96	3	1	0.413333	0	0	0	0	5	3	0	0.478101	0.0425258	0.360323	0.590829	0.480129
IPR001047	7	132	3	1	0.496	1	1	0	0	13	3	0	0.478043	0.0447097	0.369884	0.575532	0.48371
IPR028435	10	425	4	0.5	0.635	3	4	1	0	17	2	0	0.477961	0.0776021	0.323591	0.694408	0.46474
IPR001187	2	293	1	1	0.52	1	1	1	0	1	1	0	0.477943	0.0445003	0.381533	0.589451	0.47681
IPR018605	3	570	1	1	0.52	1	1	1	0	1	1	0	0.477943	0.0445003	0.381533	0.589451	0.47681
IPR026986	1	465	1	1	0.52	1	1	1	0	1	1	0	0.477943	0.0445003	0.381533	0.589451	0.47681
IPR002117	8	167	1	1	0.52125	1	1	1	0	1	1	0	0.477717	0.0444859	0.381631	0.589319	0.476421
IPR027772	3	693	3	1	0.646667	1	2	0	1	22	3	1	0.477709	0.0525808	0.361365	0.601997	0.475946
IPR000276	326	1736	4	0.163636	0.613212	4	25	3	0	5	3	0	0.477684	0.193286	-0.0685653	0.889657	0.515326
IPR014369	3	10	3	1	0.246667	0	0	0	0	4	3	0	0.477665	0.0424426	0.346572	0.570433	0.479245
IPR000837	17	618	3	0.75	0.32875	0	0	0	1	8	3	1	0.477371	0.0433499	0.336099	0.563729	0.475052
IPR027308	3	543	3	1	0.536667	0	0	0	0	22	2	0	0.477254	0.0487987	0.388407	0.611328	0.472875
IPR000500	21	436	3	0.307692	0.660769	2	6	1	1	10	3	2	0.477235	0.0776373	0.303652	0.662513	0.478614
IPR000558	61	217	49	0.967213	0.582459	1	3	0	0	131	6	0	0.476732	0.226994	0.0677697	0.999981	0.470716
IPR008734	12	1109	3	0.857143	0.408571	0	0	0	0	7	3	0	0.47659	0.0434543	0.329863	0.574549	0.480683
IPR017330	3	158	3	1	0.576667	0	0	0	0	7	3	0	0.4765	0.0446407	0.32927	0.572612	0.481173
IPR028435	10	1014	1	1	0.528	1	1	1	1	1	1	1	0.476491	0.0444108	0.382148	0.588557	0.474448
IPR001664	152	346	1	0.072165	0.280722	3	12	3	0	5	1	0	0.476371	0.226841	-0.627935	0.936504	0.515744
IPR017073	4	350	3	0.75	0.4975	0	0	0	1	11	3	2	0.476235	0.0468076	0.352609	0.568567	0.478132
IPR029448	2	330	1	1	0.53	1	1	1	0	1	1	0	0.476127	0.0443896	0.382296	0.588315	0.474493
IPR005990	8	146	3	1	0.26125	1	1	0	0	9	3	0	0.475819	0.0464872	0.368598	0.598594	0.478449
IPR000720	6	997	2	1	0.63	1	3	1	0	5	2	0	0.475766	0.0559959	0.36464	0.650473	0.475076
IPR000720	6	1001	3	1	0.73	0	0	0	1	10	3	2	0.475592	0.0475367	0.345487	0.569429	0.478827
IPR001033	9	660	3	1	0.354286	0	0	0	0	18	2	0	0.475176	0.0459445	0.375918	0.600571	0.47435
IPR001664	152	267	4	0.358209	0.269552	4	10	1	1	15	3	4	0.475135	0.0861247	0.193297	0.653065	0.483791
IPR024667	2	701	2	1	0.23	0	0	0	0	14	2	0	0.474906	0.0400717	0.366634	0.55255	0.476353
IPR000239	21	831	3	0.636364	0.586364	0	0	0	1	15	3	3	0.474852	0.0518351	0.299785	0.579042	0.478771
IPR027323	3	802	2	1	0.713333	1	2	1	0	3	2	0	0.474672	0.0536271	0.33795	0.592621	0.47562
IPR028458	7	320	4	0.857143	0.42	0	0	0	0	25	2	0	0.474463	0.0587853	0.365536	0.645255	0.468281
IPR000105	3	372	3	1	0.736667	0	0	0	1	10	3	5	0.474345	0.0476882	0.344963	0.569043	0.47695
IPR000542	16	1034	2	0.4	0.221333	1	2	1	0	3	2	0	0.474232	0.0562502	0.325934	0.627088	0.473333
IPR014375	10	227	2	1	0.365	0	0	0	0	17	2	0	0.474214	0.0370452	0.385347	0.585018	0.475771
IPR000276	326	1711	5	0.289655	0.399655	4	37	4	1	6	1	1	0.474202	0.280808	-0.941087	0.960382	0.495088
IPR001154	9	1525	2	1	0.63	0	0	0	0	23	2	0	0.474197	0.0491512	0.362758	0.620209	0.472988
IPR001970	3	776	2	1	0.716667	1	2	1	1	3	2	3	0.473892	0.0538021	0.33569	0.591869	0.474866
IPR019376	5	345	2	1	0.674	1	2	0	0	36	2	0	0.473832	0.0700609	0.292151	0.677301	0.479097
IPR013128	38	512	5	0.733333	0.166	0	0	0	0	5	5	0	0.473718	0.188322	0.0454806	0.762338	0.507894
IPR002112	10	112	1	0.9	0.349	1	1	1	0	1	1	0	0.473506	0.0443951	0.337854	0.571118	0.474519
IPR026159	2	393	2	1	0.415	0	0	0	0	18	2	0	0.473228	0.037961	0.387787	0.594679	0.470163
IPR018609	3	167	3	1	0.883333	1	1	0	0	20	3	0	0.473166	0.0527473	0.316672	0.573912	0.475917
IPR031259	29	23	5	0.464286	0.170357	1	2	0	0	10	4	0	0.473091	0.0776422	0.278444	0.622765	0.484696
IPR000105	3	365	3	1	0.65	0	0	0	1	8	3	4	0.473072	0.04552	0.332071	0.569097	0.479097
IPR000358	8	20	2	0.5	0.435	1	1	0	0	37	2	0	0.472961	0.0785508	0.175312	0.638112	0.477954
IPR001019	22	2	10	1	0.924091	0	0	0	0	11	6	0	0.472606	0.178685	-0.000298	0.781079	0.491419
IPR015482	7	255	6	1	0.601429	1	1	0	0	38	2	0	0.472579	0.0796465	0.244364	0.698524	0.469311
IPR000018	1	333	1	1	0.55	1	1	1	1	1	1	1	0.472472	0.0442101	0.377537	0.585504	0.470416
IPR024706	12	228	5	0.916667	0.370833	0	0	0	1	10	3	2	0.472399	0.0496221	0.325344	0.575507	0.476986
IPR030529	2	237	2	1	0.425	1	2	1	0	2	2	0	0.472189	0.0492537	0.343087	0.582114	0.473581
IPR005946	13	355	4	0.666667	0.53	0	0	0	0	31	2	0	0.472166	0.0771248	0.354474	0.892408	0.462117
IPR000451	12	1133	1	0.2	0.39	2	3	2	0	2	1	0	0.472139	0.100903	0.0724735	0.66818	0.470822
IPR015459	2	190	2	1	0.47	2	3	1	1	4	2	1	0.471907	0.0497857	0.350416	0.567227	0.475324
IPR008045	4	27	2	0.75	0.76	2	4	0	1	47	2	2	0.47182	0.123134	0.261212	0.970103	0.453229
IPR000924	9	1117	1	0.666667	0.723333	2	2	1	0	14	1	0	0.471789	0.106383	0.267129	0.983234	0.46252
IPR029987	3	467	3	1	0.54	0	0	0	0	6	3	0	0.471374	0.0447319	0.330547	0.567131	0.473874
IPR008907	6	15	3	1	0.836667	0	0	0	0	12	3	0	0.471336	0.0515877	0.35233	0.571008	0.477809
IPR003171	6	46	1	1	0.556667	1	1	1	0	1	1	0	0.471244	0.0441656	0.375325	0.584412	0.468579
IPR005952	12	156	3	0.666667	0.494167	1	5	1	0	14	2	0	0.470936	0.0707827	0.308195	0.658185	0.463222
IPR001588	11	38	5	0.555556	0.32	2	9	0	0	20	5	0	0.470649	0.130558	0.174787	0.726466	0.465417
IPR000018	1	334	1	1	0.56	1	1	1	1	1	1	1	0.470629	0.0441466	0.374219	0.583837	0.467856
IPR029907	3	93	1	1	0.56	1	1	1	0	1	1	0	0.470629	0.0441466	0.374219	0.583837	0.467856
IPR006017	3	767	3	1	0.663333	0	0	0	0	8	3	0	0.470618	0.0458053	0.331018	0.56498	0.475905
IPR029637	3	160	2	1	0.05	0	0	0	0	9	2	0	0.470587	0.052153	0.331084	0.59902	0.463003
IPR001427	47	125	24	0.76087	0.280435	2	3	0	0	21	23	0	0.470432	0.341624	-0.197181	0.993076	0.472659
IPR016313	13	255	6	1	0.318462	0	0	0	1	12	3	4	0.470401	0.0528468	0.335973	0.576555	0.481594
IPR030297	3	152	3	1	0.296667	0	0	0	0	4	3	0	0.470312	0.0424988	0.35192	0.560223	0.472277
IPR002117	8	149	2	0.5	0.61	1	1	1	1	5	1	3	0.470194	0.0883291	0.297665	0.76329	0.459762
IPR001588	11	39	5	0.555556	0.325556	2	9	0	0	20	5	0	0.470008	0.130593	0.173735	0.725632	0.464582
IPR009146	9	253	3	1	0.67375	1	4	1	0	8	2	0	0.469976	0.0748465	0.288966	0.737502	0.462441
IPR013284	6	40	2	1	0.415	2	3	1	0	10	1	0	0.46994	0.0947935	0.288851	0.696213	0.481413
IPR028433	7	36	5	1	0.596667	0	0	0	0	11	3	0	0.469726	0.0546083	0.324566	0.60593	0.475708
IPR016967	3	169	2	0.666667	0.67	0	0	0	0	33	2	0	0.469515	0.0758965	0.143032	0.620564	0.471005
IPR026074	5	1805	5	1	0.5	2	6	0	0	39	3	0	0.469335	0.0885346	0.236494	0.635487	0.474866
IPR028728	2	65	1	1	0.415	1	2	1	0	4	1	0	0.469225	0.0600138	0.3379	0.650965	0.468947
IPR015482	7	124	2	0.714286	0.485714	1	1	0	0	33	2	0	0.469202	0.0651456	0.192982	0.607421	0.474057
IPR008907	6	19	3	1	0.806667	0	0	0	1	11	3	1	0.469072	0.0502634	0.349413	0.568201	0.473598
IPR001975	16	11	10	1	0.17375	0	0	0	0	8	7	0	0.469064	0.268574	-0.175197	0.990067	0.494479
IPR014375	10	522	5	1	0.153	0	0	0	0	20	2	0	0.468952	0.0496179	0.366795	0.591933	0.46436
IPR027773	3	695	3	1	0.723333	0	0	0	1	9	3	2	0.468862	0.046937	0.336054	0.566151	0.472006
IPR028435	10	587	4	0.571429	0.54	0	0	0	0	34	2	0	0.468803	0.0706786	0.287368	0.683591	0.462982
IPR023217	1	1227	1	1	0.57	1	1	1	1	1	1	1	0.468773	0.0441036	0.3709	0.582	0.465918
IPR026074	5	838	3	1	0.55	1	3	0	0	25	3	0	0.46859	0.0587285	0.312189	0.598636	0.473168
IPR008677	5	706	4	1	0.424	0	0	0	0	6	3	0	0.468356	0.0488975	0.323801	0.557548	0.471251
IPR016341	6	155	3	0.666667	0.135	0	0	0	0	6	3	0	0.468339	0.0450616	0.328057	0.570454	0.469228
IPR008631	10	27	5	0.75	0.40875	3	6	0	1	24	4	4	0.468312	0.0934633	0.232638	0.648975	0.467055
IPR002395	4	390	1	1	0.5725	1	1	1	1	1	1	1	0.468307	0.0440963	0.370071	0.581515	0.465591
IPR000730	4	164	5	1	0.1125	1	2	0	0	16	3	0	0.468061	0.0685807	0.253227	0.64427	0.476988
IPR003175	6	97	1	0.166667	0.406667	2	3	2	1	2	1	1	0.467903	0.0978171	0.0949669	0.645757	0.465967
IPR030744	2	737	1	1	0.575	1	1	1	0	1	1	0	0.46784	0.0440905	0.369241	0.581019	0.465262
IPR002440	3	503	2	1	0.443333	1	2	1	1	2	2	1	0.467793	0.0491363	0.339568	0.579734	0.467597
IPR008092	3	215	2	1	0.443333	1	2	1	1	2	2	1	0.467793	0.0491363	0.339568	0.579734	0.467597
IPR018868	3	119	1	1	0.74	2	5	2	0	3	1	0	0.467558	0.0786703	0.281779	0.655258	0.470995
IPR024940	7	208	1	1	0.576667	1	1	1	0	1	1	0	0.467528	0.0440874	0.368687	0.580683	0.465042
IPR018465	2	414	2	1	0.17	0	0	0	0	12	2	0	0.467399	0.0441333	0.32557	0.561459	0.4672
IPR019956	51	141	20	0.823529	0.217647	1	4	0	0	22	8	0	0.46736	0.217755	-0.118368	0.815542	0.473748
IPR025650	3	65	3	1	0.563333	0	0	0	0	6	3	0	0.467315	0.0452045	0.329098	0.564646	0.46982
IPR027324	3	1692	3	1	0.48	0	0	0	1	5	3	1	0.467289	0.0439386	0.354877	0.58446	0.467165
IPR004301	7	301	2	0.6	0.798	1	1	1	1	5	1	1	0.467177	0.0942344	0.28988	0.800919	0.45287
IPR009136	3	953	2	1	0.3	0	0	0	1	15	2	4	0.467145	0.0379974	0.370999	0.57921	0.47007
IPR000751	11	165	5	1	0.43	0	0	0	1	9	3	2	0.466992	0.0499127	0.317687	0.582476	0.475053
IPR016698	7	372	4	1	0.542857	0	0	0	1	7	3	2	0.466848	0.0514777	0.312238	0.570728	0.469813
IPR027324	3	1666	3	1	0.566667	0	0	0	0	6	3	0	0.466737	0.0452769	0.328893	0.564282	0.469155
IPR005841	12	211	9	1	0.3175	1	12	0	0	30	5	0	0.466608	0.150479	0.122363	0.726784	0.488067
IPR001697	8	218	2	1	0.02625	0	0	0	0	8	2	0	0.46645	0.0541178	0.322872	0.611732	0.458343
IPR016314	2	107	1	1	0.585	1	1	1	0	1	1	0	0.465962	0.044082	0.365921	0.578935	0.463926
IPR024706	12	268	4	1	0.624167	0	0	0	1	8	3	1	0.465938	0.0526605	0.31337	0.589445	0.469582
IPR026725	2	393	2	1	0.175	0	0	0	0	12	2	0	0.465937	0.0436491	0.326412	0.562537	0.465049
IPR016313	13	556	3	1	0.316667	1	1	0	0	9	3	0	0.465575	0.0454099	0.361594	0.583875	0.467352
IPR002119	65	8	33	0.918033	0.889016	3	17	0	0	66	9	0	0.465547	0.214205	-0.0152837	0.85936	0.46885
IPR001094	22	318	3	0.833333	0.2775	0	0	0	1	5	3	2	0.46526	0.042422	0.350385	0.578872	0.463912
IPR010347	2	79	1	1	0.59	1	1	1	0	1	1	0	0.465016	0.0440869	0.364261	0.577833	0.463245
IPR002337	19	94	5	1	0.143684	0	0	0	0	7	3	0	0.464645	0.0532305	0.323047	0.549043	0.473688
IPR026650	1	1757	1	1	0.72	0	0	0	0	32	1	0	0.464624	0.146227	-0.231062	0.890352	0.458488
IPR001314	124	4495	10	0.383929	0.219932	0	0	0	0	10	7	0	0.464459	0.240876	-0.103918	0.917069	0.487536
IPR000548	11	274	8	0.9	0.584	1	1	0	0	8	8	0	0.46442	0.276728	-0.116476	0.899092	0.498412
IPR008343	16	782	1	0.875	0.3525	1	1	1	1	1	1	1	0.464416	0.0438776	0.326261	0.563391	0.465872
IPR000040	6	286	2	1	0.116667	1	1	1	0	2	1	0	0.464376	0.142482	0.103234	0.741495	0.463344
IPR029907	3	670	2	1	0.666667	0	0	0	0	23	2	0	0.464275	0.0497396	0.354132	0.606336	0.461124
IPR001050	26	460	4	1	0.31875	2	5	1	1	8	2	2	0.464049	0.0794254	0.26221	0.658273	0.457903
IPR017302	3	128	3	1	0.34	0	0	0	1	4	3	2	0.464041	0.0428335	0.35569	0.567642	0.464349
IPR014376	13	183	3	0.461538	0.289231	0	0	0	1	12	3	5	0.463839	0.0495572	0.332621	0.557635	0.46993
IPR000718	13	883	3	0.769231	0.199231	0	0	0	0	5	3	0	0.463688	0.0432662	0.346181	0.575747	0.463894
IPR001576	8	275	2	1	0.1075	0	0	0	0	10	2	0	0.4636	0.0452567	0.336581	0.576163	0.457197
IPR001951	22	2	12	1	0.966818	1	3	0	0	13	11	0	0.46337	0.30875	-0.162432	0.948958	0.496031
IPR015767	9	255	2	0.428571	0.751429	1	3	1	1	11	2	1	0.4633	0.0754197	0.29682	0.651108	0.461431
IPR011941	1	13	1	1	0.6	1	1	1	1	1	1	1	0.463111	0.0441159	0.360941	0.57551	0.461132
IPR015503	3	409	1	0.333333	0.816667	1	2	1	0	23	1	0	0.462992	0.139899	-0.0875941	0.996748	0.45492
IPR004083	5	1103	2	1	0.273333	0	0	0	1	14	2	1	0.462723	0.0376082	0.363293	0.571699	0.462699
IPR028521	3	401	3	1	0.653333	0	0	0	0	7	3	0	0.462721	0.0460731	0.323399	0.558226	0.466056
IPR030520	3	637	3	1	0.653333	0	0	0	1	7	3	1	0.462721	0.0460731	0.323399	0.558226	0.466056
IPR017421	2	187	2	1	0.23	0	0	0	1	13	2	6	0.46247	0.0394994	0.356824	0.5668	0.46267
IPR005417	7	1100	3	1	0.782	1	1	0	0	33	2	0	0.462273	0.068418	0.333909	0.803427	0.466168
IPR014376	13	340	7	0.846154	0.435385	1	2	0	1	12	4	1	0.462225	0.0928929	0.180632	0.688055	0.473579
IPR016346	15	344	3	0.8	0.0986667	0	0	0	1	4	3	1	0.462098	0.0388935	0.333428	0.549586	0.464763
IPR001508	41	1623	3	1	0.355	0	0	0	0	4	3	0	0.461872	0.0429671	0.352065	0.569262	0.461531
IPR004468	7	593	3	0.5	0.521667	2	5	0	1	39	3	1	0.461663	0.0886574	0.135569	0.656706	0.47414
IPR005990	8	184	3	1	0.2075	1	2	0	0	13	3	0	0.461599	0.0602984	0.280613	0.604435	0.473236
IPR001192	36	2941	4	0.321429	0.368571	2	4	1	0	13	2	0	0.461275	0.0755483	0.308407	0.68657	0.452887
IPR010479	2	69	1	1	0.61	1	1	1	0	1	1	0	0.461185	0.0441709	0.357623	0.573032	0.458066
IPR002475	19	273	2	0.105263	0.205789	1	1	1	0	2	2	0	0.461115	0.0875556	0.130196	0.617827	0.468202
IPR000091	3	1201	3	1	0.766667	0	0	0	1	9	3	2	0.46094	0.0481302	0.332619	0.563629	0.46374
IPR027084	2	281	2	1	0.28	0	0	0	1	14	2	1	0.460819	0.0371635	0.362778	0.56958	0.461379
IPR027524	2	183	2	1	0.155	0	0	0	1	11	2	1	0.460784	0.0415208	0.342845	0.555013	0.457412
IPR027766	3	12	3	1	0.73	1	2	0	1	22	3	1	0.460674	0.0534412	0.332186	0.585814	0.458471
IPR001094	22	1658	1	0.818182	0.264545	1	1	1	0	1	1	0	0.460443	0.0477423	0.296553	0.584858	0.46257
IPR024162	6	778	2	1	0.412	0	0	0	1	17	2	7	0.460409	0.0350101	0.381793	0.581795	0.459876
IPR016237	4	656	2	1	0.475	1	2	1	0	2	2	0	0.460205	0.0491317	0.333522	0.575685	0.459085
IPR000011	11	66	3	0.363636	0.453636	1	1	0	0	22	3	0	0.460081	0.0518541	0.262195	0.605943	0.461889
IPR007906	3	34	3	1	0.523333	0	0	0	0	5	3	0	0.460052	0.0451733	0.351242	0.583568	0.460742
IPR026074	5	548	3	1	0.67	0	0	0	0	7	3	0	0.459761	0.0464532	0.322123	0.55707	0.463074
IPR009539	4	88	3	1	0.48	1	3	1	1	4	2	1	0.4597	0.0662653	0.319656	0.610831	0.449105
IPR000003	6	82	2	0.5	0.671667	1	1	1	0	2	2	0	0.459617	0.0930005	0.151272	0.655619	0.453821
IPR016313	13	445	5	1	0.164615	1	1	0	0	11	3	0	0.459454	0.0611346	0.305823	0.628297	0.46849
IPR020684	7	1393	5	1	0.718571	0	0	0	1	12	3	1	0.459432	0.0586696	0.324958	0.613995	0.46356
IPR004130	5	327	3	0.6	0.512	1	1	0	0	19	3	0	0.459309	0.0491953	0.320239	0.586061	0.464992
IPR000164	47	56	9	0.914894	0.963404	3	47	2	1	28	4	5	0.45896	0.117064	0.0953028	0.781962	0.468802
IPR000079	11	6	2	0.181818	0.910909	3	7	2	0	7	2	0	0.458938	0.132401	-0.127795	0.712101	0.460605
IPR001664	152	100	6	0.476923	0.514077	4	49	3	1	8	3	1	0.458936	0.154034	0.0538748	0.989538	0.451516
IPR021933	6	120	2	1	0.776667	0	0	0	0	25	2	0	0.458357	0.0558217	0.305694	0.599872	0.454945
IPR000276	326	1334	2	0.25	0.599286	2	6	2	1	3	2	1	0.458145	0.0756655	0.259053	0.641332	0.459189
IPR000969	6	740	5	1	0.628	2	4	0	0	16	4	0	0.458026	0.0824654	0.186133	0.632482	0.471992
IPR003020	15	282	7	1	0.466364	0	0	0	0	31	2	0	0.457301	0.0726733	0.271895	0.775976	0.454326
IPR029219	2	167	2	1	0.205	0	0	0	0	12	2	0	0.457297	0.0407912	0.3309	0.556093	0.458194
IPR011941	1	14	1	1	0.63	1	1	1	1	1	1	1	0.45726	0.0443587	0.35099	0.567626	0.453221
IPR000548	11	284	5	0.9	0.519	0	0	0	0	5	5	0	0.457057	0.187042	-0.0114619	0.756507	0.499502
IPR016376	4	441	1	1	0.6325	1	1	1	1	1	1	1	0.456761	0.0443893	0.350161	0.566909	0.452566
IPR000832	70	6874	4	0.392857	0.6325	2	3	1	1	4	3	1	0.45654	0.0900223	0.238682	0.65913	0.450202
IPR016245	10	1026	3	0.8	0.533	0	0	0	1	25	2	3	0.456487	0.0476106	0.359248	0.607851	0.450301
IPR028741	3	528	2	0.666667	0.536667	1	2	1	0	3	2	0	0.456477	0.0533775	0.329416	0.604321	0.454289
IPR001103	2	323	1	0.5	0.485	1	1	1	0	2	1	0	0.456367	0.0521786	0.321587	0.614009	0.456292
IPR026998	3	305	3	1	0.69	0	0	0	0	7	3	0	0.45623	0.0469439	0.320593	0.555681	0.460184
IPR000798	32	591	8	0.5625	0.550312	4	10	1	0	40	2	0	0.456095	0.10711	0.158194	0.749977	0.460786
IPR003175	6	302	2	0.333333	0.683333	1	4	1	1	16	2	9	0.456093	0.0749775	0.299622	0.760074	0.453717
IPR028848	3	263	3	1	0.743333	0	0	0	1	8	3	2	0.45604	0.0478676	0.324681	0.559966	0.460686
IPR000500	21	512	3	0.636364	0.702727	2	5	1	1	6	3	1	0.456035	0.0715528	0.185176	0.591409	0.459399
IPR015727	10	386	2	0.333333	0.458889	3	14	2	0	9	2	0	0.456025	0.112522	0.118356	0.675729	0.466821
IPR026074	5	1809	3	1	0.61	2	3	0	0	25	3	0	0.455745	0.0587165	0.307409	0.584256	0.461602
IPR001720	9	532	3	1	0.397778	0	0	0	0	4	3	0	0.455741	0.0432728	0.341871	0.570008	0.454776
IPR028309	6	815	2	1	0.494	1	2	1	0	2	2	0	0.455655	0.0492517	0.329915	0.573287	0.453913
IPR006095	9	226	3	0.555556	0.213333	0	0	0	0	8	3	0	0.455604	0.0451018	0.328627	0.546088	0.452916
IPR001723	69	491	2	0.179104	0.449104	0	0	1	0	2	2	0	0.455599	0.210774	-0.0371432	0.922787	0.486817
IPR003358	3	59	3	1	0.55	0	0	0	1	5	3	1	0.45554	0.0459542	0.348933	0.582977	0.457497
IPR000997	6	101	3	0.5	0.268333	0	0	0	0	10	3	0	0.455472	0.048151	0.334991	0.556054	0.455421
IPR001508	41	1577	1	1	0.64	1	1	1	0	1	1	0	0.455252	0.0444905	0.347676	0.564706	0.450606
IPR016374	4	409	1	1	0.64	1	1	1	0	1	1	0	0.455252	0.0444905	0.347676	0.564706	0.450606
IPR001723	69	167	4	0.35	0.504833	2	5	1	0	6	3	0	0.455071	0.0712984	0.264217	0.610621	0.4549
IPR008343	16	784	1	0.875	0.41125	1	1	1	1	1	1	1	0.454907	0.0421454	0.332023	0.555247	0.45756
IPR002443	7	248	6	1	0.331429	1	2	0	1	8	4	3	0.454732	0.087912	0.162188	0.640927	0.467109
IPR017334	6	43	2	1	0.69	1	2	0	0	35	2	0	0.454541	0.070708	0.155682	0.624186	0.462741
IPR001508	41	1194	5	0.818182	0.454545	0	0	0	0	11	3	0	0.454522	0.0545167	0.320313	0.585338	0.459781
IPR002336	10	12	8	1	0.678	0	0	0	0	7	8	0	0.454395	0.285467	-0.147647	0.898425	0.484329
IPR031328	11	337	5	1	0.415714	0	0	0	1	23	2	1	0.454288	0.0585581	0.358044	0.692562	0.445178
IPR000837	17	624	4	0.75	0.370833	0	0	0	1	8	3	2	0.454171	0.0529541	0.311883	0.596427	0.455308
IPR005703	9	70	1	0.777778	0.228889	1	1	1	1	1	1	1	0.454095	0.0496583	0.280478	0.597665	0.45603
IPR001195	8	42	6	0.875	0.59	2	3	0	0	9	5	0	0.453806	0.120582	0.041142	0.642911	0.481133
IPR002117	8	482	1	1	0.6475	1	1	1	1	1	1	2	0.453723	0.0446055	0.345193	0.562424	0.448714
IPR000276	326	1745	2	0.223404	0.597021	3	8	2	0	5	2	0	0.453526	0.0869909	0.21905	0.592319	0.468558
IPR003674	5	628	5	1	0.234	0	0	0	0	7	3	0	0.453526	0.0511614	0.316266	0.547296	0.46197
IPR010756	2	261	2	1	0.84	0	0	0	0	26	2	0	0.453513	0.059158	0.27805	0.594446	0.451498
IPR000337	7	1085	3	1	0.562	0	0	0	0	5	3	0	0.453497	0.0463061	0.347871	0.582701	0.456005
IPR002344	10	364	3	0.3	0.504	0	0	0	0	18	3	0	0.45343	0.0592476	0.228929	0.563023	0.456358
IPR001152	16	8	14	1	0.935625	1	2	0	0	14	9	0	0.453363	0.276568	-0.103435	0.90307	0.462362
IPR027324	3	1826	3	1	0.563333	2	3	0	1	24	3	1	0.453325	0.0584293	0.303647	0.585619	0.457987
IPR017401	6	493	2	1	0.543333	1	3	1	1	4	2	1	0.453245	0.0501948	0.329724	0.544363	0.453826
IPR001844	8	475	3	0.625	0.08875	0	0	0	0	5	3	0	0.453092	0.0438288	0.335638	0.559306	0.457483
IPR001865	10	112	4	0.5	0.092	0	0	0	0	9	3	0	0.452957	0.0587698	0.260213	0.614589	0.458128
IPR021663	4	143	4	1	0.4475	1	1	0	1	28	2	4	0.452948	0.0591401	0.322087	0.632765	0.452167
IPR010122	8	313	4	1	0.06	0	0	0	1	4	3	1	0.452822	0.0659316	0.243912	0.749397	0.459926
IPR028268	3	206	2	0.666667	0.533333	0	0	0	0	28	2	0	0.452653	0.081347	0.151573	0.967948	0.450401
IPR000276	326	1404	1	0.0828221	0.113681	2	3	2	1	1	1	1	0.452603	0.188925	-0.155307	0.998344	0.44828
IPR017288	3	104	3	1	0.42	0	0	0	1	4	3	1	0.452491	0.0435982	0.336662	0.56847	0.453258
IPR028364	4	649	1	1	0.77	0	0	0	0	32	1	0	0.452486	0.136072	-0.0765588	0.831218	0.449235
IPR001508	41	1155	1	0.292683	0.178537	4	5	2	0	3	1	0	0.451789	0.100252	0.0937092	0.799552	0.462421
IPR000920	15	463	4	0.466667	0.586667	0	0	0	1	5	4	2	0.451767	0.0781974	0.251945	0.708282	0.449086
IPR024098	2	467	2	1	0.53	2	4	1	1	6	2	1	0.451758	0.0645221	0.289043	0.628806	0.451039
IPR027038	5	519	2	0.5	0.2575	0	0	0	0	26	2	0	0.451758	0.0973467	0.0104367	0.983234	0.456801
IPR026180	4	269	2	1	0.225	0	0	0	0	12	2	0	0.451661	0.039026	0.333357	0.546419	0.451406
IPR016248	8	784	5	1	0.28875	0	0	0	1	21	2	6	0.451659	0.0486522	0.364925	0.578865	0.448473
IPR026745	2	59	2	1	0.715	0	0	0	0	23	2	0	0.451441	0.0505051	0.33417	0.579457	0.448916
IPR008366	10	208	2	0.8	0.339	1	2	1	1	2	2	1	0.451351	0.0478298	0.347461	0.573154	0.450126
IPR027681	7	371	6	1	0.604286	2	2	0	1	25	3	1	0.451325	0.0717891	0.248973	0.71304	0.458206
IPR000413	34	1641	7	0.411765	0.0841177	0	0	0	0	9	4	0	0.451266	0.0932884	0.11987	0.60732	0.466285
IPR017995	10	426	1	1	0.66	1	1	1	1	1	1	1	0.45112	0.044828	0.341058	0.558449	0.446517
IPR001904	5	582	3	1	0.576	0	0	0	0	5	3	0	0.451104	0.0467169	0.346614	0.58237	0.454267
IPR001978	20	147	4	0.25	0.3675	1	1	0	0	7	4	0	0.451087	0.0719328	0.247134	0.596692	0.456854
IPR007149	5	685	3	0.8	0.608	0	0	0	0	9	3	0	0.450741	0.047121	0.328137	0.555016	0.452526
IPR002395	4	169	4	1	0.155	1	2	0	0	13	3	0	0.450671	0.0646086	0.264439	0.605148	0.458237
IPR008431	3	110	2	1	0.0633333	0	0	0	0	8	2	0	0.450545	0.0453645	0.319896	0.56762	0.448561
IPR026806	4	63	3	1	0.58	0	0	0	0	5	3	0	0.450419	0.0468344	0.34625	0.582273	0.453771
IPR028456	3	267	1	1	0.663333	1	1	1	1	1	1	1	0.450413	0.0448944	0.339957	0.557354	0.445217
IPR003005	9	330	6	0.857143	0.78	0	0	0	0	18	3	0	0.44987	0.0668116	0.281689	0.624748	0.45157
IPR026074	5	837	3	1	0.52	1	3	0	0	23	3	0	0.449844	0.0591743	0.296113	0.586102	0.45296
IPR030564	24	1749	3	0.583333	0.224583	0	0	0	0	7	3	0	0.449768	0.0447819	0.320507	0.551872	0.449778
IPR013128	38	673	7	0.486486	0.205832	2	2	0	0	8	5	0	0.449611	0.130881	-0.111949	0.667778	0.473594
IPR029984	3	758	2	1	0.32	0	0	0	0	14	2	0	0.449483	0.0345427	0.359683	0.550232	0.451015
IPR017405	2	440	2	1	0.45	0	0	0	0	17	2	0	0.449413	0.033504	0.374936	0.561954	0.449784
IPR000597	7	13	3	0.714286	0.565714	0	0	0	0	10	3	0	0.449092	0.0483857	0.329617	0.554553	0.45092
IPR000091	3	1181	3	1	0.67	0	0	0	1	6	3	2	0.44903	0.0482736	0.322664	0.55193	0.449529
IPR003566	2	435	1	1	0.67	1	1	1	1	1	1	1	0.448979	0.0450378	0.337755	0.555119	0.442105
IPR003566	2	437	1	1	0.67	1	1	1	1	1	1	1	0.448979	0.0450378	0.337755	0.555119	0.442105
IPR017401	6	1037	5	0.833333	0.425	0	0	0	0	10	3	0	0.448908	0.0526826	0.313793	0.563898	0.453039
IPR030610	3	375	2	1	0.546667	0	0	0	0	19	2	0	0.448848	0.0377269	0.362795	0.563515	0.445838
IPR001047	7	171	5	0.857143	0.377143	2	3	0	0	10	4	0	0.448727	0.0801282	0.177479	0.607081	0.466515
IPR002211	2	260	2	1	0.5	0	0	0	1	18	2	1	0.448677	0.0344428	0.368549	0.561872	0.447931
IPR008914	7	272	3	0.6	0.436	0	0	0	0	10	3	0	0.448457	0.0483658	0.325926	0.548175	0.448904
IPR019323	5	197	4	1	0.326	0	0	0	0	18	2	0	0.448358	0.0498246	0.351224	0.5913	0.447406
IPR016249	2	1017	2	1	0.28	0	0	0	1	13	2	2	0.448342	0.0356075	0.35293	0.544292	0.449126
IPR004695	4	740	3	1	0.4475	0	0	0	0	4	3	0	0.448334	0.0441994	0.3303	0.565196	0.449738
IPR030463	3	512	3	1	0.736667	0	0	0	0	7	3	0	0.4481	0.0482486	0.317024	0.552417	0.450902
IPR018105	7	59	3	1	0.594286	0	0	0	0	5	3	0	0.447968	0.0472549	0.344938	0.581924	0.451383
IPR030403	2	729	1	1	0.675	1	1	1	0	1	1	0	0.447884	0.0451563	0.336104	0.553406	0.44024
IPR001392	14	199	3	0.5	0.427143	2	7	1	0	7	3	0	0.447847	0.069875	0.244175	0.590251	0.447904
IPR026074	5	1893	3	1	0.706667	1	1	0	0	14	3	0	0.447712	0.0466245	0.326368	0.540805	0.452024
IPR028309	6	1107	4	1	0.395	0	0	0	0	5	3	0	0.447581	0.046696	0.346765	0.551737	0.448642
IPR001630	11	136	5	0.818182	0.601818	1	2	0	1	9	4	2	0.447426	0.0779588	0.25828	0.58822	0.458407
IPR001545	20	36	16	0.85	0.1385	0	0	0	0	11	11	0	0.44715	0.332737	-0.580801	0.975162	0.436974
IPR001978	20	219	3	0.25	0.383	1	5	1	1	5	3	1	0.44712	0.0671661	0.24834	0.583857	0.454261
IPR002374	7	489	3	1	0.6	0	0	0	1	5	3	3	0.446986	0.0474236	0.344406	0.581781	0.450244
IPR005454	5	138	3	1	0.6	0	0	0	1	5	3	1	0.446986	0.0474236	0.344406	0.581781	0.450244
IPR003080	12	195	2	1	0.419167	1	1	1	0	2	1	0	0.446949	0.0968458	0.15842	0.656949	0.452515
IPR028456	3	265	1	1	0.68	1	1	1	1	1	1	1	0.446772	0.045287	0.334455	0.551661	0.439383
IPR030403	2	726	1	1	0.68	1	1	1	0	1	1	0	0.446772	0.045287	0.334455	0.551661	0.439383
IPR000832	70	6568	2	0.391304	0.512464	4	15	3	1	2	2	1	0.446767	0.181525	-0.341847	0.758596	0.473266
IPR028858	4	400	4	1	0.6675	0	0	0	1	24	2	12	0.446753	0.0615171	0.338438	0.621363	0.443528
IPR003968	37	804	3	0.30303	0.452121	2	7	2	1	3	2	1	0.446688	0.0786324	0.259771	0.62907	0.449291
IPR028540	3	643	3	1	0.63	1	2	0	0	19	3	0	0.446556	0.0526964	0.331718	0.559383	0.448489
IPR016341	6	401	4	0.833333	0.381667	1	1	0	0	13	3	0	0.446509	0.05145	0.325346	0.606132	0.450239
IPR022684	14	1465	3	0.583333	0.358333	1	2	1	1	3	2	1	0.44634	0.0732836	0.297205	0.658501	0.441914
IPR001975	16	48	13	1	0.44125	0	0	0	0	11	8	0	0.446222	0.284006	-0.216189	0.929479	0.460744
IPR006509	4	182	3	1	0.615	1	2	0	0	35	2	0	0.446194	0.0679843	0.166583	0.599611	0.451919
IPR028771	3	334	1	0.333333	0.666667	1	1	1	0	3	1	0	0.446013	0.0744602	0.281709	0.641554	0.453293
IPR010708	2	184	2	1	0.12	0	0	0	0	9	2	0	0.445801	0.04154	0.325497	0.560548	0.44148
IPR002475	19	225	5	0.714286	0.460714	1	1	0	1	19	3	13	0.445716	0.0582674	0.297448	0.63983	0.450603
IPR016343	8	2373	2	0.4	0.8	2	4	1	0	16	2	0	0.445695	0.0770328	0.273412	0.76287	0.444496
IPR028753	2	265	2	1	0.29	0	0	0	0	13	2	0	0.44555	0.0348825	0.35215	0.538797	0.447005
IPR027640	79	280	2	0.545455	0.499091	1	2	1	1	3	2	3	0.445501	0.0563836	0.313464	0.597575	0.445075
IPR008677	5	398	3	1	0.61	0	0	0	0	5	3	0	0.445267	0.0477194	0.343466	0.581528	0.448723
IPR000076	9	1177	4	1	0.414444	0	0	0	1	5	3	5	0.445265	0.046974	0.343073	0.548734	0.447565
IPR017995	10	427	1	1	0.686667	1	1	1	1	1	1	1	0.445259	0.0454868	0.332259	0.549285	0.437134
IPR003082	3	48	3	1	0.0966667	0	0	0	0	3	3	0	0.445256	0.0511205	0.305001	0.560059	0.452118
IPR021090	6	91	2	1	0.465	0	0	0	1	17	2	1	0.445164	0.0330285	0.371604	0.553564	0.445686
IPR003268	3	219	2	1	0.01	0	0	0	1	6	2	4	0.44514	0.0521861	0.30386	0.609754	0.432112
IPR003552	1	206	1	1	0.69	1	1	1	0	1	1	0	0.444488	0.045601	0.331161	0.548076	0.436667
IPR015257	2	137	1	1	0.69	1	1	1	0	1	1	0	0.444488	0.045601	0.331161	0.548076	0.436667
IPR000217	61	198	9	0.590164	0.22377	0	0	0	1	42	2	1	0.444397	0.102563	0.168995	0.821775	0.450295
IPR027104	3	627	2	0.666667	0.486667	0	0	0	0	26	2	0	0.444244	0.0713013	0.271157	0.918737	0.438084
IPR017164	10	144	3	0.8	0.632	1	1	0	0	16	3	0	0.444131	0.0482497	0.318728	0.554312	0.450247
IPR017304	4	85	2	1	0.61	0	0	0	0	20	2	0	0.444002	0.0411345	0.353178	0.556804	0.441888
IPR001392	14	201	6	0.571429	0.429286	2	4	0	1	19	4	2	0.443963	0.0869	0.170919	0.609311	0.448934
IPR030737	2	180	2	1	0.34	0	0	0	0	14	2	0	0.443906	0.0333471	0.358132	0.539195	0.445979
IPR001588	11	166	3	0.4	0.339	0	0	0	0	12	3	0	0.443868	0.0514501	0.306672	0.541037	0.449305
IPR029797	3	79	2	1	0.543333	1	2	1	0	2	2	0	0.443859	0.0499996	0.314246	0.567143	0.437301
IPR001474	5	61	3	0.8	0.598	0	0	0	0	8	3	0	0.443797	0.0469552	0.318986	0.546903	0.449425
IPR008914	7	464	3	0.428571	0.252857	0	0	0	1	10	3	3	0.44374	0.04923	0.320246	0.552464	0.444804
IPR005819	34	83	31	1	0.91	3	13	0	0	75	7	0	0.443689	0.198342	-0.0964191	0.830706	0.451361
IPR028559	4	1461	2	0.5	0.4325	0	0	0	0	30	2	0	0.443631	0.0819606	0.0292	0.582521	0.454975
IPR017426	7	665	2	1	0.514286	1	1	1	1	2	1	1	0.443464	0.0929602	0.13336	0.634055	0.448015
IPR002085	60	30	20	1	0.758	3	10	0	0	21	14	0	0.443267	0.331476	-0.207373	0.977746	0.539122
IPR000648	30	794	3	0.4	0.519	0	0	0	0	15	3	0	0.443196	0.0561416	0.255686	0.55271	0.444339
IPR016341	6	643	2	0.666667	0.0583333	0	0	0	0	16	2	0	0.442968	0.062571	0.130025	0.761405	0.440363
IPR009146	9	314	8	1	0.64	2	3	0	1	35	3	1	0.442872	0.0860279	0.236628	0.751607	0.450953
IPR017360	4	446	2	1	0.5275	1	1	1	0	2	1	0	0.442825	0.0927828	0.130082	0.630857	0.449939
IPR003939	3	82	3	1	0.483333	0	0	0	0	4	3	0	0.442787	0.0451103	0.322154	0.559287	0.444742
IPR000358	8	33	3	0.666667	0.501667	0	0	0	0	9	3	0	0.442448	0.0473536	0.325188	0.543072	0.44059
IPR024887	2	189	2	1	0.795	0	0	0	0	24	2	0	0.442438	0.0545126	0.301197	0.580012	0.438816
IPR000647	10	329	8	1	0.73	1	2	0	0	32	3	0	0.442323	0.0854928	0.22939	0.729733	0.442463
IPR001108	5	392	3	1	0.556667	2	3	0	0	23	3	0	0.442275	0.0586248	0.290827	0.57715	0.445981
IPR006952	4	26	4	1	0.785	0	0	0	1	8	3	3	0.442161	0.056284	0.300481	0.571319	0.448445
IPR001723	69	248	5	0.40678	0.43339	0	0	0	1	17	3	8	0.441818	0.063573	0.275065	0.625012	0.436541
IPR001588	11	116	3	0.454545	0.358182	0	0	0	0	11	3	0	0.441739	0.0507112	0.308168	0.541071	0.446038
IPR028448	2	791	2	1	0.39	0	0	0	0	15	2	0	0.441717	0.0329451	0.364078	0.539463	0.444811
IPR003552	1	203	1	1	0.45	0	0	1	0	1	1	0	0.441608	0.227788	-0.201617	0.983107	0.460029
IPR015484	6	205	5	1	0.618333	1	1	0	1	33	2	1	0.441576	0.0707102	0.250374	0.666738	0.442923
IPR028435	10	1011	1	0.9	0.544	1	1	1	1	1	1	1	0.441479	0.0401199	0.351051	0.535136	0.439752
IPR001404	24	350	4	0.25	0.591	1	1	0	0	26	3	0	0.441442	0.0603832	0.218587	0.606803	0.436306
IPR029593	3	344	1	1	0.703333	1	1	1	1	1	1	1	0.441301	0.0462055	0.326777	0.543108	0.43537
IPR013231	195	1	13	0.0673575	0.94658	0	0	0	0	13	13	0	0.440925	0.373634	-0.605959	0.9856	0.506516
IPR001696	16	591	2	0.9	0.473	1	2	1	1	2	2	1	0.440731	0.0478464	0.332005	0.557473	0.437149
IPR004729	12	191	4	0.75	0.249167	0	0	0	1	6	3	1	0.440585	0.0504114	0.310892	0.538038	0.448265
IPR000276	326	1751	3	0.357143	0.548036	3	7	2	1	3	2	1	0.440576	0.0798602	0.254476	0.62465	0.441733
IPR008116	5	351	5	1	0.682	1	1	0	0	34	2	0	0.440534	0.0715303	0.230537	0.66958	0.445033
IPR002117	8	147	1	0.75	0.6475	1	2	1	1	8	1	3	0.440453	0.0837763	0.259563	0.689657	0.430885
IPR028448	2	740	2	1	0.53	0	0	0	0	18	2	0	0.44016	0.0336118	0.361874	0.545044	0.43824
IPR006077	11	1123	2	1	0.228	0	0	0	0	11	2	0	0.439995	0.0354545	0.337079	0.516909	0.441225
IPR001422	4	185	3	0.75	0.6175	0	0	0	0	9	3	0	0.439859	0.0481678	0.323083	0.547005	0.440647
IPR018477	5	587	2	0.8	0.57	0	0	0	0	24	2	0	0.439775	0.0473113	0.331209	0.569527	0.441082
IPR016343	8	2264	2	0.375	0.7875	0	0	0	0	41	2	0	0.439756	0.15862	-0.18226	0.999921	0.468398
IPR000286	24	288	6	0.5	0.431667	1	6	1	1	21	2	3	0.439748	0.0891618	0.237302	0.681174	0.430948
IPR006329	8	100	3	0.5	0.481667	0	0	0	0	12	3	0	0.439722	0.0521954	0.299517	0.546115	0.442019
IPR031127	13	994	2	1	0.44	0	0	0	0	16	2	0	0.439694	0.0324838	0.36999	0.539596	0.441444
IPR021933	6	8	3	0.833333	0.798333	0	0	0	0	11	3	0	0.439571	0.0523577	0.310526	0.557169	0.441864
IPR016482	2	17	2	1	0.65	1	2	0	0	33	2	0	0.439427	0.0638221	0.26431	0.594577	0.446081
IPR028309	6	1082	2	1	0.363333	1	3	1	0	3	2	0	0.43935	0.0535524	0.320252	0.564957	0.443984
IPR000286	24	699	5	1	0.582222	1	2	0	1	38	2	7	0.439175	0.090952	-0.114871	0.692038	0.442634
IPR001806	219	1899	9	0.388128	0.484384	4	19	2	0	11	3	0	0.439109	0.114465	0.120502	0.673654	0.456878
IPR007673	4	1375	2	1	0.673333	0	0	0	0	21	2	0	0.439097	0.0447263	0.343431	0.563358	0.438982
IPR001696	16	592	2	0.5	0.498	1	2	1	1	3	2	1	0.439055	0.0578373	0.299629	0.592235	0.438334
IPR024706	12	93	2	1	0.0558333	0	0	0	0	7	2	0	0.438886	0.0417829	0.310324	0.545605	0.435826
IPR000548	11	194	5	0.9	0.742	0	0	0	0	5	5	0	0.438515	0.185089	-0.0471007	0.734666	0.482359
IPR000164	47	150	6	1	0.118085	0	0	0	0	9	3	0	0.43838	0.0731692	0.264048	0.571724	0.444601
IPR004031	21	340	4	0.8	0.528667	2	3	1	1	5	2	2	0.438355	0.0863689	0.293971	0.672344	0.419247
IPR016729	2	194	2	1	0.58	1	1	0	1	26	2	10	0.438345	0.0543677	0.25143	0.558107	0.446035
IPR001770	20	4	5	1	0.868182	2	5	1	0	5	4	0	0.438321	0.138578	-0.0315909	0.721599	0.444932
IPR001508	41	1330	4	0.609756	0.472683	2	7	1	1	7	3	1	0.43831	0.0677645	0.222043	0.581623	0.447664
IPR001664	152	275	8	0.357798	0.295505	3	7	0	1	34	4	2	0.438296	0.106431	0.200511	0.611415	0.445815
IPR029524	3	312	3	1	0.743333	2	4	1	0	4	3	0	0.438248	0.08404	0.191732	0.627775	0.434431
IPR021978	2	169	1	1	0.02	0	0	0	0	11	1	0	0.438171	0.134202	-0.2566	0.988567	0.431156
IPR000425	34	907	2	0.6	0.856	1	2	1	1	4	2	2	0.438154	0.0623607	0.290166	0.587091	0.440676
IPR012198	16	146	2	0.3125	0.73875	3	9	1	0	29	2	0	0.437965	0.119616	-0.0470751	0.740661	0.440131
IPR024990	3	715	2	0.666667	0.213333	1	2	0	0	31	2	0	0.43776	0.0996566	-0.105632	0.75148	0.44752
IPR028653	2	185	2	1	0.1	0	0	0	0	8	2	0	0.437671	0.0398467	0.316945	0.550328	0.432949
IPR004301	7	308	3	0.6	0.768	0	0	0	1	15	3	2	0.437574	0.0591738	0.259229	0.556506	0.443878
IPR026806	4	255	2	1	0.685	1	1	0	0	28	2	0	0.43742	0.0569537	0.270334	0.559626	0.4446
IPR030770	3	1588	2	1	0.556667	1	2	0	0	31	2	0	0.437215	0.0635412	0.251539	0.619927	0.443247
IPR015459	2	225	1	1	0.72	1	1	1	0	1	1	0	0.43708	0.0474948	0.321311	0.542198	0.433307
IPR000406	8	145	3	0.625	0.18625	0	0	0	1	5	3	2	0.437073	0.0446314	0.331561	0.550159	0.436654
IPR005952	12	155	5	0.916667	0.495833	1	3	0	1	26	3	1	0.436958	0.0617566	0.247375	0.63763	0.439189
IPR015676	2	155	2	1	0.62	1	2	1	1	5	1	2	0.436874	0.0803657	0.251336	0.613006	0.43714
IPR004487	3	618	3	1	0.66	0	0	0	0	5	3	0	0.436845	0.049179	0.337281	0.580189	0.4388
IPR002038	4	298	3	1	0.5225	0	0	0	0	4	3	0	0.436671	0.0461377	0.313439	0.551451	0.439857
IPR001033	9	682	6	1	0.595714	1	5	0	0	37	3	0	0.436604	0.0774629	0.24251	0.634262	0.436688
IPR001904	5	110	3	0.8	0.524	0	0	0	0	6	3	0	0.436591	0.0468587	0.313217	0.529528	0.439291
IPR000286	24	520	7	1	0.634444	2	2	0	1	43	2	14	0.436521	0.091818	0.259804	0.77616	0.432609
IPR027093	5	334	3	0.8	0.79	0	0	0	0	28	2	0	0.43636	0.0657449	0.304322	0.732978	0.432846
IPR001154	9	1528	2	1	0.61	2	3	1	0	4	2	0	0.43627	0.0518199	0.30217	0.535582	0.440438
IPR026668	2	268	2	1	0.82	0	0	0	0	24	2	0	0.436268	0.0552265	0.291961	0.577728	0.433548
IPR021925	2	1002	2	1	0.915	0	0	0	0	26	2	0	0.436116	0.0624962	0.248948	0.587946	0.431611
IPR020676	2	308	2	1	0.2	0	0	0	1	10	2	8	0.436048	0.0365966	0.329227	0.530007	0.43657
IPR006084	11	798	1	0.444444	0.56	1	1	1	0	2	1	0	0.43603	0.0544694	0.289472	0.59536	0.439655
IPR026668	2	402	2	1	0.64	0	0	0	0	20	2	0	0.435994	0.0411298	0.346469	0.549129	0.43479
IPR028638	2	118	2	1	0.545	0	0	0	0	18	2	0	0.435969	0.0333492	0.35856	0.536738	0.433869
IPR030118	2	598	1	1	0.045	1	2	1	1	2	1	1	0.435881	0.0897618	0.158232	0.646877	0.428186
IPR001200	8	25	3	0.875	0.72875	0	0	0	1	8	3	1	0.435695	0.0490006	0.315024	0.547217	0.441224
IPR000333	16	309	1	0.75	0.279167	1	1	1	1	1	1	1	0.435508	0.0472079	0.280394	0.554093	0.440876
IPR026074	5	1323	2	1	0.546667	0	0	0	0	18	2	0	0.435507	0.0333261	0.358192	0.535822	0.433519
IPR027080	6	580	3	0.833333	0.483333	0	0	0	0	5	3	0	0.435327	0.0464327	0.342943	0.568646	0.435448
IPR007015	6	1452	2	1	0.746667	1	1	0	0	29	2	0	0.43518	0.0597026	0.282851	0.561757	0.436385
IPR001951	22	90	2	1	0.155714	0	0	0	0	9	2	0	0.435136	0.0380421	0.322636	0.543076	0.433582
IPR007583	7	308	3	0.833333	0.663333	1	1	0	1	15	3	2	0.435106	0.0479639	0.308598	0.540585	0.441185
IPR001664	152	1865	2	0.133333	0.688	2	2	1	0	5	2	0	0.434997	0.0745443	0.235925	0.611462	0.432768
IPR029874	2	2502	2	1	0.415	0	0	0	0	15	2	0	0.434881	0.0318025	0.362147	0.525663	0.438284
IPR029923	3	277	3	1	0.653333	2	3	0	1	24	3	1	0.434843	0.0580691	0.290913	0.563396	0.44364
IPR001630	11	130	5	0.818182	0.520909	0	0	0	1	10	3	4	0.434504	0.0556386	0.304692	0.567106	0.437948
IPR016343	8	2350	2	0.4	0.728	0	0	0	0	38	2	0	0.434365	0.120524	0.0188252	0.922279	0.440618
IPR015505	13	694	3	0.461538	0.516923	2	3	1	0	3	3	0	0.434293	0.0830538	0.231823	0.652206	0.442881
IPR001619	22	877	6	0.545455	0.121364	0	0	0	1	6	4	2	0.434056	0.0884378	0.153658	0.617941	0.438326
IPR017288	3	59	3	1	0.82	0	0	0	1	7	3	3	0.434028	0.0512975	0.310665	0.546419	0.439517
IPR000493	8	958	1	0.125	0.395	1	1	1	0	3	1	0	0.434024	0.0776452	0.263525	0.633225	0.432984
IPR005938	8	713	3	0.625	0.32	0	0	0	0	6	3	0	0.433713	0.0452088	0.310968	0.525299	0.43723
IPR001723	69	559	5	0.393939	0.517576	3	11	2	1	7	2	3	0.433568	0.0912667	0.145761	0.646171	0.441865
IPR002624	4	33	2	0.75	0.4375	2	3	1	0	4	2	0	0.433553	0.0482403	0.317299	0.534676	0.430008
IPR028309	6	430	3	1	0.493333	1	1	0	1	9	3	2	0.433416	0.0448112	0.339507	0.532407	0.434884
IPR002117	8	484	1	0.5	0.68	1	1	1	1	2	1	1	0.433357	0.0579055	0.297947	0.625202	0.435023
IPR008081	4	108	4	1	0.21	0	0	0	0	15	2	0	0.433328	0.0436412	0.337204	0.583934	0.433078
IPR000493	8	803	3	0.75	0.21625	0	0	0	1	4	3	1	0.433277	0.042538	0.313714	0.542077	0.431662
IPR012502	3	197	2	0.666667	0.703333	0	0	0	0	30	2	0	0.433206	0.065026	0.245251	0.586584	0.434271
IPR007483	2	505	2	1	0.555	0	0	0	0	18	2	0	0.433204	0.0332278	0.356359	0.531264	0.432325
IPR022325	4	280	3	1	0.1475	0	0	0	1	3	3	1	0.433146	0.0488413	0.292798	0.550242	0.437482
IPR009539	4	7	1	1	0.735	1	1	1	0	1	1	0	0.433108	0.0493005	0.293978	0.543688	0.42943
IPR015500	18	2157	2	0.2	0.28	1	2	1	1	3	2	1	0.433101	0.0619525	0.279429	0.590537	0.434577
IPR029553	2	737	1	1	0.05	1	2	1	0	2	1	0	0.43301	0.0878036	0.15956	0.61058	0.427066
IPR002374	7	972	2	1	0.0971429	1	5	1	0	4	2	0	0.432949	0.0795635	0.223673	0.586387	0.433605
IPR028738	2	1315	2	1	0.465	0	0	0	0	16	2	0	0.432895	0.0316049	0.366931	0.525835	0.435788
IPR000276	326	1689	1	0.34	0.3584	1	1	1	0	2	1	0	0.432868	0.056245	0.282553	0.607962	0.435421
IPR031256	4	2	4	1	0.66	0	0	0	0	4	4	0	0.432861	0.117625	0.0300194	0.659071	0.448965
IPR023088	39	388	8	0.448276	0.305862	0	0	0	1	25	3	4	0.432856	0.0658895	0.297673	0.602636	0.429842
IPR001630	11	133	4	0.818182	0.551818	0	0	0	1	7	3	2	0.432742	0.0552313	0.295316	0.547795	0.435253
IPR001720	9	554	1	0.75	0.29625	1	1	1	0	1	1	0	0.432736	0.0462053	0.282816	0.537431	0.438995
IPR016642	5	344	2	0.666667	0.586667	0	0	0	0	27	2	0	0.432708	0.0793061	0.27876	0.989632	0.426687
IPR009146	9	317	3	0.888889	0.651111	0	0	0	0	6	3	0	0.432558	0.0493216	0.313471	0.53119	0.434068
IPR007015	6	1335	2	1	0.625	1	2	0	0	32	2	0	0.432324	0.0630856	0.237062	0.584446	0.437279
IPR017400	4	530	3	0.75	0.225	0	0	0	1	4	3	1	0.432155	0.0426271	0.313927	0.542672	0.431853
IPR005343	7	796	3	0.75	0.6175	2	3	0	0	27	3	0	0.431994	0.0549088	0.304854	0.542539	0.435832
IPR024990	3	571	2	1	0.296667	0	0	0	0	12	2	0	0.431917	0.0336077	0.338676	0.507176	0.435125
IPR007000	7	539	3	0.833333	0.346667	0	0	0	0	4	3	0	0.43191	0.0428915	0.332483	0.548233	0.433842
IPR002955	5	245	4	1	0.856667	0	0	0	0	8	3	0	0.431903	0.0584713	0.294714	0.568266	0.440744
IPR008095	1	286	1	1	0.74	1	1	1	1	1	1	1	0.431764	0.0500094	0.277161	0.544167	0.428208
IPR015812	8	882	1	0.571429	0.37	3	9	3	0	1	1	0	0.431729	0.201571	-0.304463	0.964418	0.446469
IPR000548	11	146	3	1	0.69	0	0	0	0	5	3	0	0.431717	0.0501743	0.331511	0.579328	0.43456
IPR028288	7	549	2	1	0.394286	2	3	1	1	3	2	1	0.431499	0.0533072	0.311284	0.557212	0.439419
IPR026074	5	1927	3	1	0.39	2	3	0	0	19	3	0	0.431429	0.0610661	0.263944	0.575956	0.434286
IPR027109	2	446	2	1	0.61	0	0	0	0	19	2	0	0.431389	0.0365295	0.348704	0.528386	0.430828
IPR017300	6	281	3	1	0.678333	2	2	0	0	35	2	0	0.431387	0.0626463	0.24199	0.584052	0.436004
IPR001723	69	513	3	0.242424	0.528636	4	13	2	1	4	3	1	0.431302	0.121641	0.103488	0.638172	0.449317
IPR017859	5	391	1	1	0.7	0	0	0	0	29	1	0	0.431297	0.117336	-0.0572026	0.710556	0.432095
IPR016311	5	323	4	1	0.334	1	1	0	1	8	3	2	0.431207	0.0539173	0.30967	0.565795	0.438782
IPR001664	152	115	11	0.290541	0.458581	4	25	1	1	20	5	1	0.431054	0.152505	0.0504313	0.861952	0.415569
IPR021090	6	824	2	1	0.3	0	0	0	0	12	2	0	0.43102	0.033389	0.338793	0.505385	0.434615
IPR001217	26	565	1	0.291667	0.26	1	1	1	0	2	1	0	0.43089	0.060608	0.284523	0.610832	0.437984
IPR030080	3	101	3	1	0.16	0	0	0	0	3	3	0	0.430765	0.0486752	0.291939	0.552409	0.435931
IPR001952	7	136	5	1	0.171429	1	1	0	0	9	3	0	0.430722	0.0610099	0.275924	0.575916	0.44028
IPR000648	30	435	5	0.76	0.438	3	5	0	0	49	2	0	0.430591	0.112888	0.110784	0.783217	0.4266
IPR002320	6	392	2	1	0.301667	0	0	0	0	12	2	0	0.430572	0.0332807	0.338847	0.504492	0.43436
IPR001217	26	1047	4	0.363636	0.240909	0	0	0	1	29	2	2	0.430434	0.0792511	0.249507	0.679801	0.418247
IPR004000	111	1850	13	0.918182	0.213364	1	4	0	0	17	5	0	0.430418	0.15052	0.0348875	0.702321	0.448464
IPR015902	3	523	1	0.666667	0.18	1	1	1	1	1	1	1	0.430363	0.0522353	0.249688	0.59211	0.435279
IPR004539	18	36	3	1	0.162222	0	0	0	0	3	3	0	0.43036	0.0486491	0.29185	0.552736	0.435718
IPR001865	10	216	2	0.6	0.114	0	0	0	0	18	2	0	0.430334	0.0537519	0.195011	0.695598	0.42961
IPR017072	7	94	3	0.75	0.81	0	0	0	0	12	3	0	0.430268	0.0551228	0.289807	0.553824	0.432771
IPR011364	2	1191	1	1	0.57	1	2	1	0	4	1	0	0.430233	0.0593601	0.308098	0.586078	0.43938
IPR017340	3	12	2	1	0.08	0	0	0	0	7	2	0	0.429961	0.0377794	0.308367	0.531252	0.425179
IPR016245	10	1330	2	1	0.4775	0	0	0	0	16	2	0	0.429539	0.0312245	0.364218	0.519078	0.432084
IPR016251	9	675	2	0.714286	0.385714	0	0	0	1	21	2	3	0.429526	0.0357472	0.341908	0.555369	0.430955
IPR001904	5	197	3	1	0.664	1	2	0	1	18	3	1	0.429484	0.0518097	0.309451	0.538135	0.433114
IPR015902	3	521	1	0.666667	0.183333	1	1	1	1	1	1	1	0.429461	0.0521251	0.250183	0.591282	0.432953
IPR000164	47	64	13	0.957447	0.834255	4	89	2	1	30	7	1	0.429451	0.186491	0.0360815	0.811226	0.441478
IPR016341	6	1496	2	1	0.0816667	0	0	0	0	7	2	0	0.429389	0.0375511	0.308232	0.530493	0.424573
IPR002020	13	704	3	0.769231	0.309231	0	0	0	0	19	2	0	0.42935	0.0446085	0.340811	0.617578	0.42456
IPR031203	2	1480	2	1	0.225	0	0	0	0	10	2	0	0.429177	0.0348886	0.327232	0.517393	0.429881
IPR001664	152	266	3	0.246154	0.262	3	8	2	0	3	2	0	0.429159	0.0903921	0.113798	0.601241	0.442371
IPR001359	11	113	3	0.818182	0.347273	0	0	0	0	4	3	0	0.429097	0.042988	0.330205	0.545392	0.430967
IPR002338	46	8	45	1	0.844348	1	3	0	0	32	30	0	0.429073	0.381236	-0.798447	0.987872	0.409555
IPR021785	4	351	2	0.75	0.64	0	0	0	1	26	2	1	0.428997	0.0551007	0.269735	0.567539	0.431776
IPR026900	2	648	2	1	0.395	0	0	0	0	14	2	0	0.428922	0.0305825	0.353853	0.509148	0.433431
IPR015767	9	266	2	0.222222	0.643333	2	5	2	0	2	2	0	0.4289	0.0921621	0.130868	0.624673	0.427782
IPR019038	3	326	2	0.666667	0.603333	0	0	0	0	27	2	0	0.428879	0.0800341	0.276043	0.989778	0.422948
IPR017300	6	291	4	0.666667	0.711667	2	9	0	0	32	4	0	0.428825	0.124213	0.123986	0.707723	0.436466
IPR001664	152	278	4	0.203008	0.287519	4	25	2	0	7	3	0	0.42858	0.108618	0.0994668	0.600971	0.451567
IPR028749	2	185	2	1	0.18	0	0	0	1	9	2	3	0.428343	0.0360616	0.320686	0.531134	0.42971
IPR030118	2	845	2	1	0.085	0	0	0	1	7	2	2	0.42826	0.0371093	0.307962	0.528973	0.423833
IPR002153	11	1392	1	1	0.753333	1	1	1	1	1	1	1	0.428168	0.0519982	0.236969	0.545383	0.423743
IPR017426	7	946	2	0.6	0.53	0	0	0	1	27	2	2	0.42814	0.0787024	0.27346	0.984027	0.421892
IPR008115	3	334	2	1	0.67	0	0	0	0	20	2	0	0.428085	0.0411224	0.339822	0.538098	0.428361
IPR000533	22	289	8	0.545455	0.744091	2	6	0	1	17	5	2	0.427949	0.120561	0.0962137	0.651449	0.428988
IPR000091	3	15	1	1	0.786667	2	3	2	0	1	1	0	0.427655	0.159801	-0.109136	0.699776	0.457604
IPR000239	21	5	1	1	0.755714	1	1	1	0	1	1	0	0.427526	0.0523536	0.230721	0.54559	0.423369
IPR001978	20	223	4	0.555556	0.61	1	1	0	0	6	4	0	0.427373	0.0722138	0.252948	0.576572	0.435599
IPR009146	9	276	6	1	0.756667	1	1	0	0	20	3	0	0.427335	0.075454	0.227284	0.689269	0.433549
IPR029797	3	77	2	1	0.493333	2	4	1	1	5	2	1	0.427268	0.0611705	0.274982	0.548043	0.426847
IPR026644	3	1114	2	1	0.535	1	1	0	0	24	2	0	0.427219	0.0505483	0.312742	0.548972	0.432629
IPR016245	10	1357	1	0.8	0.439	1	1	1	0	1	1	0	0.42717	0.0403871	0.31493	0.528441	0.430624
IPR001819	10	653	5	0.5	0.62	1	1	0	0	6	5	0	0.427127	0.136291	0.0012416	0.655561	0.457283
IPR028728	2	258	2	1	0.135	0	0	0	0	8	2	0	0.427012	0.0360969	0.314122	0.533736	0.423969
IPR026648	2	748	2	1	0.315	0	0	0	0	12	2	0	0.427008	0.0324405	0.339182	0.497415	0.432318
IPR027683	2	257	2	1	0.185	0	0	0	0	9	2	0	0.42697	0.0356846	0.320285	0.52867	0.428277
IPR030269	4	4637	3	1	0.62	1	2	0	0	17	3	0	0.42685	0.0517459	0.313233	0.535283	0.429086
IPR026148	3	235	1	0.333333	0.413333	1	1	1	1	2	1	1	0.426761	0.0558164	0.273321	0.600638	0.431407
IPR000276	326	1701	2	0.153285	0.338175	4	22	4	0	2	2	0	0.426396	0.28393	-0.148646	0.960428	0.424339
IPR015459	2	394	1	1	0.76	1	1	1	0	1	1	0	0.426371	0.0529856	0.220258	0.545951	0.422652
IPR001757	103	2694	8	0.666667	0.0607843	2	2	0	1	11	4	2	0.426261	0.0964584	0.162907	0.619441	0.442798
IPR001664	152	1309	6	0.322148	0.382215	4	7	1	0	9	3	0	0.426231	0.0861917	0.241792	0.67341	0.420767
IPR008466	9	67	4	0.555556	0.707778	2	3	0	0	14	4	0	0.426149	0.0860007	0.205605	0.604834	0.440794
IPR003701	4	584	1	0.666667	0.196667	1	1	1	0	1	1	0	0.426029	0.0516611	0.252177	0.587078	0.428999
IPR029992	2	493	2	1	0.63	0	0	0	1	19	2	2	0.425961	0.0363003	0.344312	0.517729	0.425263
IPR009764	4	117	2	0.75	0.3	0	0	0	0	18	2	0	0.425926	0.0299382	0.354184	0.500928	0.427693
IPR001231	3	747	2	1	0.636667	2	4	1	1	6	2	2	0.425888	0.0645197	0.268097	0.613703	0.421608
IPR016592	2	278	2	1	0.19	0	0	0	1	9	2	4	0.425602	0.0353155	0.319883	0.526205	0.426722
[truncated: 81,439 more rows]
